# Supplementary material for: Systems Biology and Atomistic Simulations Reveal Multi-Target Modulation of Alzheimer’s Disease and Type 2 Diabetes by Caesalpinia sappan Bioactives
Source: Int J Mol Sci. 2026 Jun 11;27(12):5300. doi: 10.3390/ijms27125300 (PMC13299278; doi:10.3390/ijms27125300)
Supplement: Supplementary file 1 [file ijms-27-05300-s001.zip]

Archive with 1 entries (1 files):
- ijms-4309678-supplementary.xlsx
