# Supplementary material for: Systems Biology and Atomistic Simulations Reveal Multi-Target Modulation of Alzheimer’s Disease and Type 2 Diabetes by Caesalpinia sappan Bioactives
Source: Int J Mol Sci. 2026 Jun 11;27(12):5300. doi: 10.3390/ijms27125300 (PMC13299278; doi:10.3390/ijms27125300)
Supplement: Supplementary file 1 [file ijms-27-05300-s001.zip › ijms-4309678-supplementary.xlsx]

## Sheet: Supplementary Table S1
Supplementary Table S1. Physicochemical, drug-likeness, and toxicity profiles of C. sappan compounds
No.	Compound	Pubchem CID	Classification	SMILES (Pubchem)	Physicochemical					Drug-likeness		Toxicity
					Molecular Weight (g/mol) (<500)	LogP (<5)	H-bond donors (≤ 5)	H-bond acceptors (≤ 10)	TPSA (<140)	Lipinski (Accepted/ Rejected)	BBB (0-0.3: excellent)	AMES Toxicity (Yes/No)	hERG inhibitor I (Yes/No)
1	Sappanchalcone	5319493	Chalcone	COC1=C(C=CC(=C1)O)C(=O)/C=C/C2=CC(=C(C=C2)O)O	286.08	2.469	3	5	86.99	Accepted	0.05	No	No
2	Quercetin	5280343	Flavonol	C1=CC(=C(C=C1C2=C(C(=O)C3=C(C=C(C=C3O2)O)O)O)O)O	302.04	2.155	5	7	131.36	Accepted	0.008	No	No
3	Rhamnetin	5281691		COC1=CC(=C2C(=C1)OC(=C(C2=O)O)C3=CC(=C(C=C3)O)O)O	316.06	2.883	4	7	120.36	Accepted	0.005	No	No
4	Ombuin	5320287		COC1=C(C=C(C=C1)C2=C(C(=O)C3=C(C=C(C=C3O2)OC)O)O)O	330.07	3.194	3	7	109.36	Accepted	0.005	Yes	No
5	Protosappanin A	128001	Homoisoflavonoid	C1C(=O)COC2=C(C=CC(=C2)O)C3=CC(=C(C=C31)O)O	272.07	1.811	3	5	86.99	Accepted	0.051	Yes	No
6	Protosappanin B	13846690		C1C2=CC(=C(C=C2C3=C(C=C(C=C3)O)OC[C@]1(CO)O)O)O	304.09	1.596	5	6	110.38	Accepted	0.045	No	No
7	Protosappanin C	13846692		C1C2=CC(=C(C=C2C3=C(C=C(C=C3)O)OC[C@]1(C=O)O)O)O	302.08	1.384	4	6	107.22	Accepted	0.012	No	No
8	Sappanone B	13888976		C1[C@@](C(=O)C2=C(O1)C=C(C=C2)O)(CC3=CC(=C(C=C3)O)O)O	302.08	1.772	4	6	107.22	Accepted	0.041	No	No
9	Brazilin	36689482		C1C2=CC(=C(C=C2[C@@H]3[C@@]1(COC4=C3C=CC(=C4)O)O)O)O	286.08	2.16	4	5	90.15	Accepted	0.031	No	No
10	Tetraacetylbrazilin	192761		CC(=O)OC1=CC2=C(C=C1)C3C4=CC(=C(C=C4CC3(CO2)OC(=O)C)OC(=O)C)OC(=O)C	454.13	2.669	0	9	114.43	Accepted	0.155	No	No
11	Episappanol	13846650		C1[C@@]([C@@H](C2=C(O1)C=C(C=C2)O)O)(CC3=CC(=C(C=C3)O)O)O	304.09	1.223	5	6	110.38	Accepted	0.029	No	No
12	Sappanol	13846649		C1[C@@]([C@H](C2=C(O1)C=C(C=C2)O)O)(CC3=CC(=C(C=C3)O)O)O	304.09	1.333	5	6	110.38	Accepted	0.046	No	No
13	3'-Deoxy-Sappanone A	44443280		C1/C(=C\C2=CC=C(C=C2)O)/C(=O)C3=C(O1)C=C(C=C3)O	268.07	2.549	2	4	66.76	Accepted	0.081	Yes	No
14	3-Deoxysappanone B	57396358		C1[C@@H](C(=O)C2=C(O1)C=C(C=C2)O)CC3=CC(=C(C=C3)O)O	286.08	2.412	3	5	86.99	Accepted	0.045	Yes	No
15	4-O-Methylepisappanol	13888974		CO[C@@H]1C2=C(C=C(C=C2)O)OC[C@@]1(CC3=CC(=C(C=C3)O)O)O	318.11	1.758	4	6	99.38	Accepted	0.025	Yes	No
16	4-O-methylsappanol	13888973		CO[C@H]1C2=C(C=C(C=C2)O)OC[C@@]1(CC3=CC(=C(C=C3)O)O)O	318.11	1.921	4	6	99.38	Accepted	0.028	Yes	No
17	8-Methoxybonducellin	73353608		COC1=CC=C(C=C1)/C=C/2\COC3=C(C2=O)C=CC(=C3OC)O	312.1	3.085	1	5	64.99	Accepted	0.216	Yes	No
18	Caesalpin J	127260	Phenol	COC1C2(CC3=CC(=C(C=C3C14C=CC(=O)C=C4OC2)O)O)O	316.09	1.215	3	6	96.22	Accepted	0.065	No	No
19	Caesalpin P	15703605		O=C1COc2cc(O)ccc2C(=O)c2c(C1)cc(O)c(c2)O	300.06	2.582	5	6	114.29	Accepted	0.009	Yes	No
20	Tannic acid	16129778	Polyphenol	C1=C(C=C(C(=C1O)O)O)C(=O)OC2=CC(=CC(=C2O)O)C(=O)OC[C@@H]3[C@H]([C@@H]([C@H]([C@@H](O3)OC(=O)C4=CC(=C(C(=C4)OC(=O)C5=CC(=C(C(=C5)O)O)O)O)O)OC(=O)C6=CC(=C(C(=C6)OC(=O)C7=CC(=C(C(=C7)O)O)O)O)O)OC(=O)C8=CC(=C(C(=C8)OC(=O)C9=CC(=C(C(=C9)O)O)O)O)O)OC(=O)C1=CC(=C(C(=C1)OC(=O)C1=CC(=C(C(=C1)O)O)O)O)O	1700.17	3.868	25	46	777.98	Rejected	0	No	No
21	(+)-alpha-Phellandrene	443160	Monoterpene	CC1=CC[C@H](C=C1)C(C)C	136.13	3.905	0	0	0	Accepted	0.588	No	No
22	alpha-Amyrin	73170	Pentacylic triterpenoid	C[C@@H]1CC[C@@]2(CC[C@@]3(C(=CC[C@H]4[C@]3(CC[C@@H]5[C@@]4(CC[C@@H](C5(C)C)O)C)C)[C@@H]2[C@H]1C)C)C	426.39	7.603	1	1	20.23	Accepted	0.056	No	No
23	beta-Amyrin	73145		C[C@@]12CC[C@@]3(C(=CC[C@H]4[C@]3(CC[C@@H]5[C@@]4(CC[C@@H](C5(C)C)O)C)C)[C@@H]1CC(CC2)(C)C)C	426.39	7.713	1	1	20.23	Accepted	0.081	No	No
24	Lupeol	259846		CC(=C)[C@@H]1CC[C@]2([C@H]1[C@H]3CC[C@@H]4[C@]5(CC[C@@H](C([C@@H]5CC[C@]4([C@@]3(CC2)C)C)(C)C)O)C)C	426.39	6.804	1	1	20.23	Accepted	0.015	No	No
25	Taraxerol	92097		C[C@]12CCC(C[C@H]1[C@@]3(CC[C@@H]4[C@]5(CC[C@@H](C([C@@H]5CC[C@]4(C3=CC2)C)(C)C)O)C)C)(C)C	426.39	6.782	1	1	20.23	Accepted	0.122	No	No
26	Linolenic acid	5280934	Fatty acid	CC/C=C\C/C=C\C/C=C\CCCCCCCC(=O)O	278.22	3.147	1	2	37.3	Accepted	0.004	No	No
27	Arachidic acid	10467		CCCCCCCCCCCCCCCCCCCC(=O)O	312.53	8.389	1	2	37.3	Accepted	0.017	No	No
28	Linoleic acid	5280450		CCCCC/C=C\C/C=C\CCCCCCCC(=O)O	280.24	4.597	1	2	37.3	Accepted	0.014	No	No
29	Myristic acid	11005		CCCCCCCCCCCCCC(=O)O	228.21	5.82	1	2	37.3	Accepted	0.163	No	No
30	Oleic acid	445639		CCCCCCCC/C=C\CCCCCCCC(=O)O	282.26	6.169	1	2	37.3	Accepted	0.021	No	No
31	Palmitic acid	985		CCCCCCCCCCCCCCCC(=O)O	256.24	6.732	1	2	37.3	Accepted	0.06	No	No
32	Stearic acid	5281		CCCCCCCCCCCCCCCCCC(=O)O	284.27	7.571	1	2	37.3	Accepted	0.029	No	No
33	Lauric acid	3893		CCCCCCCCCCCC(=O)O	200.18	4.793	1	2	37.3	Accepted	0.477	No	No
34	Octanoic acid	379		CCCCCCCC(=O)O	144.12	2.85	1	2	37.3	Accepted	0.87	No	No
35	Decanoic acid	2969		CCCCCCCCCC(=O)O	172.15	3.828	1	2	37.3	Accepted	0.773	No	No
36	1-Octacosanol	68406	Fatty alcohol	CCCCCCCCCCCCCCCCCCCCCCCCCCCCO	410.45	11.881	1	1	20.23	Accepted	0.003	No	No
37	beta-Sitosterol	222284	Sterol	CC[C@H](CC[C@@H](C)[C@H]1CC[C@@H]2[C@@]1(CC[C@H]3[C@H]2CC=C4[C@@]3(CC[C@@H](C4)O)C)C)C(C)C	414.39	8.025	1	1	20.23	Accepted	0.136	No	No
38	Stigmasterol	5280794		CC[C@H](/C=C/[C@@H](C)[C@H]1CC[C@@H]2[C@@]1(CC[C@H]3[C@H]2CC=C4[C@@]3(CC[C@@H](C4)O)C)C)C(C)C	412.37	7.5	1	1	20.23	Accepted	0.178	No	No
39	D-Galactose	6036	Monosaccharide	C([C@@H]1[C@@H]([C@@H]([C@H](C(O1)O)O)O)O)O	180.06	-2.096	5	6	110.38	Accepted	0.292	No	No
40	D-erythro-Pentose, 2-deoxy-	10786		C(C=O)C(C(CO)O)O	134.06	-1.969	3	4	77.76	Accepted	0.179	No	No
41	L-Sorbose	439192		C1[C@@H]([C@H]([C@@H](C(O1)(CO)O)O)O)O	180.06	-1.895	5	6	110.38	Accepted	0.381	No	No
42	D-Glucose	5793		C([C@@H]1[C@H]([C@@H]([C@H](C(O1)O)O)O)O)O	180.06	-2.214	5	6	110.38	Accepted	0.316	No	No
43	beta-Lactose	6134	Disaccharide	C([C@@H]1[C@@H]([C@@H]([C@H]([C@@H](O1)O[C@@H]2[C@H](O[C@H]([C@@H]([C@H]2O)O)O)CO)O)O)O)O	342.12	-2.5	8	11	189.53	Rejected	0.264	No	No
44	Triacontane	12535	Alkane	CCCCCCCCCCCCCCCCCCCCCCCCCCCCCC	422.49	13.966	0	0	0	Accepted	0.002	No	No
45	Norvaline	65098	Amino acid	CCC[C@@H](C(=O)O)N	117.08	-1.975	3	3	63.32	Accepted	0.645	No	No

## Sheet: Supplementary Table S2
Supplementary Table S2. Target genes of C. sappan compounds, AD, and T2DM
Compound target genes	AD target genes	T2DM target genes
ABCB1	APP	GCK
ABCC1	PSEN1	ABCC8
ABCG2	APOE	INS
ACHE	PKD1	HNF1A
ADORA1	NPC1	LMNA
ADORA2A	MAPT	KCNJ11
AHR	GAA	WFS1
AKR1A1	PSEN2	TTN
AKR1B1	AGL	HNF4A
AKR1B10	SQSTM1	NF1
AKR1C1	LRRK2	APOB
AKR1C2	ATP7B	HNF1B
AKR1C3	GBA1	CACNA1A
AKR1C4	SNCA	TSC2
AKT1	LMNA	INSR
ALK	VCP	RET
ALOX12	DYNC1H1	BRCA2
ALOX15	PRNP	PPARG
ALOX5	GLA	PDX1
APEX1	VWF	COL1A1
APP	GBE1	MFN2
ARG1	PRKN	COL1A2
AURKB	NEFL	POMT2
AVPR2	TNF	TERT
AXL	HEXA	ACE
BACE1	PINK1	ENPP1
CA1	NOD2	TTN-AS1
CA12	SMPD1	MLH1
CA13	SLC17A5	PLEC
CA14	MFN2	NEUROD1
CA2	GALC	IL6
CA3	NOS3	SLC2A2
CA4	ACE	AKT2
CA5A	LOC106627981	APOE
CA6	AARS1	LIPC
CA7	PARK7	VWF
CA9	HFE	TCF7L2
CAMK2B	HEXB	TGFBR2
CCNB1	MPZ	BSCL2
CCNB2	SORL1	SDHA
CCNB3	PYGM	AARS1
CD38	GFAP	PAX4
CDK1	KIF1B	IDS
CDK1	DNM2	KIF1B
CDK2	GRN	TP53
CDK5	PSAP	TNF
CDK5R1	TREM2	LPL
CDK6	MPO	APOA1
CSNK2A1	NPC2	AQP2
CXCR1	ATP7A	AVPR2
CYP19A1	COL1A1	SCN9A
CYP1B1	IL6	IL2RA
DAPK1	NAGLU	FGFR1
DRD4	ABCA4	SLC2A1
EGFR	TARDBP	MEN1
ESR2	IL10	NF2
ESRRA	MT-ND1	NEB
F2	TERT	NPC1
FLT3	RET	MYO7A
GLO1	G6PC1	RYR2
GPR35	CYP27A1	LDLR
GSK3B	ABCA7	IRS1
HSD17B1	CYBB	TFR2
HSD17B2	GDAP1	COL3A1
IGF1R	FIG4	CEL
INSR	PLAU	DYSF
KDM4E	BDNF-AS	HFE
KDR	TGFB1	KLF11
MAOA	INF2	COL2A1
MAPT	SYNJ1	AIRE
MET	ABCA1	USH2A
MMP12	SPG11	FLNA
MMP13	PLA2G6	DMD
MMP2	UCHL1	NEFL
MMP3	POLG	TRAPPC11
MMP9	GARS1	VEGFA
MPG	LRP5	WNK1
MPO	BCKDHB	GARS1
MYLK	BCKDHA	EXT2
NEK2	DBT	SLC30A8
NEK6	CSF1R	CD36
NOX4	GNE	COL5A2
NUAK1	SLC37A4	SMARCA4
PARP1	PIK3CA	SETX
PIK3CG	GJB1	CTLA4
PIK3R1	MARS1	PTGS2
PIM1	DNAJC6	DYNC1H1
PKN1	H19	ACVRL1
PLA2G1B	PLEKHG5	FOXP3
PLK1	PRKAG2	NAGLU
PTK2	NOTCH1	FGFR2
PTPRS	PMP22	TGFB1
PYGL	SCN9A	CAPN3
SLC22A12	COL1A2	INS-IGF2
SRC	STXBP2	ADIPOQ
SYK	NOTCH2	KCNH2
TERT	MTHFR	HNRNPUL2-BSCL2
TNKS	CEP290	COL5A1
TNKS2	FUS	KCNQ1
TOP1	HSPB1	CIITA
TOP2A	COL4A1	IGHMBP2
TTR	PFKM	POMGNT1
TYR	BSCL2	AVP
XDH	TRPV4	IGF1
ADORA3	EGR2	SLC2A4
CCNB3	MED25	CDKAL1
CDK5R1	NDRG1	VDR
KIT	GYS1	GAA
MCL1	ENG	DNMT1
NOS2	ASPA	ERBB2
OPRD1	VPS35	PTPN22
PFKFB3	FBXO7	IGF2BP2
PLG	IL1B	FN1
ST6GAL1	ARSA	MMP2
ABL1	TP53	TRPV4
AKT2	LAMP2	EP300
AKT3	ATP13A2	IRS2
AURKA	LRSAM1	IL2
AVPR1A	NCF2	PTEN
AVPR1B	LIPA	BCL2
BACE2	CYBA	PTPN11
BRAF	HBB	CEP290
BRPF1	A2M	CDKN2A
CAPN1	SLC6A3	LIPE
CASP3	NOTCH3	RETN
CASP7	TH	MPZ
CCNA1	HTT	PRKAR1A
CCNA2	INS	CDH23
CCNE1	BDNF	MED25
CDK2	PLP1	SERPINE1
CHEK1	WNK1	FBN1
CHRM1	ELP1	KIF1A
CHRM2	MTMR2	PLOD1
CHRM3	MIR146A	MMP9
CHRM4	GAS5	GLIS3
CHRM5	CHMP2B	ABCB11
CSF1R	MORC2	RYR1
CTSK	TBK1	EIF2AK3
CTSL	SOD1	PTPN1
CTSS	HLA-DRB1	GLB1
EDNRA	MME	POMT1
ERBB2	TTR	VHL
F10	CTSD	ALB
FASN	CBS	SGCB
FGFR1	SLC19A3	BLK
FLT1	GPHN	AGTR1
FLT4	AR	PCSK9
FYN	TSC2	SMPD1
GABRA1	ADAM17	EGFR
GABRA5	DCTN1	CPT2
GABRB2	GANAB	PKD2
GABRB3	TOMM40	APOC3
GABRG2	CTLA4	DST
GABRG2	RYR1	APOA5
GPR119	PHKA2	SYNE1
GRM1	ACHE	CYP11B2
GRM4	SURF1	GBA1
GRM5	NEAT1	FGFR3
HCRTR1	BACE1	IFNG
HCRTR2	HTRA2	HSPG2
IKBKB	YARS1	CETP
IMPDH2	IFNG	IGF1R
IRAK4	MIR29A	FAS
ITK	STAT3	HLA-DRB1
JAK1	ATP2A2	SH3TC2
JAK2	ITCH	H19
JAK3	FAS	HLA-DQB1
LCK	TFG	TSC1
LRRK2	CLCN5	NOS3
MAP3K7	TNFRSF1A	SLC26A2
MAPK10	ABCD1	BMP2
MAPK11	CLN3	SCN4A
MAPK8	CHCHD10	CACNA1H
MCHR1	NAGA	COL11A1
MTOR	VHL	PKD1
NR5A1	HSPB8	NR3C2
NTRK1	LITAF	MUTYH
OXTR	TRIM2	SCN5A
PDE10A	LRP1	AKT1
PDE4B	CTNNB1	COL4A3
PDE5A	SLC2A1	PNPLA2
PDGFRA	LDLR	CAPN10
PDGFRB	NLRP3	SCN1A
PDK1	PANK2	MTOR
PIK3CA	PRKCSH	GNAS
PLAUR	PPT1	STAT3
PTAFR	MEFV	MTNR1B
PTK2B	PTEN	PRF1
SLC9A1	ATP2A1	PMM2
SQLE	APOB	DNM2
TACR3	IL10RB	TOR1AIP1
TBXAS1	APOA1	G6PC1
TEK	GDNF	COL4A4
TGFBR1	CHAT	MITF
TGM2	CFH	NPHS2
TNF	GATA3	CDKN1B
TUBB1	ADAM10	SOD1
TYK2	MIR320A	PPP1R3A
ULK1	ITM2B	PIK3CA
ULK2	LMNB1	LEP
ACACA	MMACHC	COL4A2
ACACB	SIGMAR1	IL10
ACVR1B	MIR22	NCF2
ACVRL1	HLA-DQB1	IL1B
ADAM10	EIF4G1	SQSTM1
ANPEP	CRP	SCN1A-AS1
APH1A	PYGL	FBXO38
BLM	COMT	ADAMTS2
BRD2	MIR34A	GCG
C5AR1	MT-ATP6	KRAS
CACNA1B	HSD17B10	TMEM70
CBX4	HFE-AS1	TNNT2
CCR1	IL1A	AGPAT2
CDC25B	POMGNT1	LOC110121471
CDC25C	TUBA4A	UCP2
CHUK	TLR4	ARSA
CLK4	EGFR	ATM
CNR1	PON1	MAPK1
CNR2	JUP	AGT
CTSD	APC	COL4A1
CXCR4	RAB7A	AGL
CYP3A4	MIR210	AQP5-AS1
CYSLTR2	F8	IL1RN
DPP8	EPM2A	DHTKD1
DPP9	PINK1-AS	NPHS1
DRD2	HNRNPA2B1	APP
DUSP3	TNFRSF11B	XDH
EGLN1	GCH1	ATP7A
EPHA4	UBQLN2	CC2D2A
EPHB2	CLU	SLC17A5
ERAP1	MT-ND5	NOTCH2
ESR1	JAG1	UGT1A1
F13A1	NHLRC1	BRAF
FCGRT	TYROBP	CACNA1S
FFAR4	SCN1A-AS1	PRKN
FPR1	GATA1	ADGRV1
FPR2	KRAS	WRN
FPRL2	SERPINA1	BMPR1A
GCK	MIR106B	C12orf43
GHSR	CFTR	RPGRIP1L
GLRA1	MMP9	SLC19A2
GPR55	GSK3B	MSH2
GRIN1	PHKG2	SBF2
GSTP1	ATP1A3	BRCA1
GUSB	MIR29B1	SGSH
HCAR2	SEC63	CCL2
HDAC11	EDNRB	PCDH15
HDAC5	LPL	GUSB
HDAC8	MT-ND2	RBPJ
HDAC9	ATXN3	ADRA2A
HRH4	NDP	STAT1
HSD11B1	TNFRSF11A	SDHB
HSD11B2	NCF4	TFG
HSD17B10	IL1RN	LIPA
HSP90AA1	PHYH	NPC2
HTR2C	FBN1	ESR1
ITGB1	CST3	PON1
KDM1A	BCYRN1	RELN
KDM4A	PCCA	MET
KDM4C	MIR26B	PLA2G6
KDM6B	MIR93	FKRP
KIF11	RMRP	EGR2
KLF5	OCRL	HSPB1
KLK1	AKT1	ACE2
LDHB	PPARG	PIGO
MAP2K2	MIR15A	PIK3R1
METAP2	MIR107	SCN11A
NFKB1	MEG3	BMPR1B
NNMT	GLB1	CTNNB1
NOTUM	TOR1A	NKX2-2
NR1I2	APBB1	IDH2
NR3C1	CDK5	IDUA
NR3C2	NR4A2	CRP
NTRK3	LOC107133510	TBC1D4
NTSR2	ESR1	LOC126862549
OPRM1	SMN1	MTHFR
PDE3A	NFKB1	GNPTAB
PDGFRA	LOC106694315	ITPR3
PIK3CB	TPP1	CACNA1C
PIN1	PRDM8	CARD14
PKMYT1	CACNA1G	FGF2
PRCP	BLMH	COL11A2
PRKACA	CCL2	CP
PRKCD	BCHE	RAB27A
PROC	PTGS2	DGAT2
PSMB1	HMOX1	IGF2
PSMB2	HLA-B	HBB
PSMB9	SNHG14	EDNRB
PTGS2	TBP	PTF1A
QRFPR	MIR21	SLC40A1
RET	IGF1	MALAT1
RIPK3	COL2A1	CASR
RORB	BRAF	CD40LG
RPS6KA1	XIAP	APOC2
RPS6KA6	ATXN2	DAG1
S1PR4	HRAS	CAV1
S1PR5	MTOR	KCNJ1
SAE1	CP	GCDH
SCD	NTRK1	GMPPB
SCN2A	DLD	RAF1
SCN3A	ALB	ENG
SCN4A	GM2A	PYGM
SCN9A	MIRLET7I	TYR
SLC1A1	SOX10	DCTN1
SLC1A2	ATM	FTO
SLC2A1	TTN	NOS2
SLC6A5	VDR	PRX
STAT3	MIR155	ATXN2
STING1	CARD9	POLG
STK3	SNCB	REN
TDP1	PGK1	RECQL4
TFPI	NF1	LRP5
THRA	PRRT2	GAS5
TLR8	NGF	B2M
TNIK	XIST	IL4
TRIM24	F2	PLAU
TYRO3	PRF1	TGFBR1
ACE	AGT	SPTLC1
ADRA1A	AGER	FIG4
ADRA1D	SCN5A	ADRB2
ADRA2A	ENO3	OAS1
ADRA2B	COL4A2	HRAS
ADRA2C	INSR	SDHD
APH1A	LCAT	AGTR2
APH1B	KIF5A	TH
BCL2L1	MLC1	ARSB
CDA	CAV3	NFE2L2
CDC25A	MT-ND4	ATP13A2
CES1	SMAD6	MECP2
CYP2D6	SLC12A1	ATP6V0A2
DRD1	CLCNKB	GDAP1
DRD3	PNKD	ITGB2
FGF1	REN	PVT1
FGF2	SGCE	ERCC2
FOLH1	SMAD4	EXT1
FUCA1	MT-CYB	JAK2
GBA	MIR128-1	SLC25A13
GLRA2	SERPINA3	TSPAN1
HPSE	SBF1	SMCHD1
HTR1B	SPATA22	WT1
HTR2A	LOC106099062	LIPG
HTR2B	THAP1	MME
HTR6	RPE65	SCO2
IGF2R	DNM1L	NLRP12
IL2	PSENEN	AICDA
KCNH2	RNF216	MORC2
LGALS3	ELANE	PRKCD
LGALS4	MIR181C	PTPRN
LGALS8	NCSTN	HLA-DQA1
LGALS9	C3	TLR2
MGAM	HSPG2	DPP4
MLNR	CXCL8	OFD1
MMP8	COPA	FKTN
NCSTN	SLC2A2	BTK
NPC1L1	HTRA1	ITPR1
OPRK1	VPS13C	DBT
PDE4D	C9orf72	GPHN
POLA1	MMP1	HBA1
PPM1A	COL4A4	NPR2
PRKCA	GNB4	ABCA1
PRKCE	NDUFS4	SOX10
PRKCG	PTPN11	LAMB2
PRKCH	CD40	LOC126805877
PRKCQ	BRCA1	NAGA
PSEN1	UBE3A	NRXN1
PSEN2	MT-CO1	CRPPA
PSENEN	MECP2	MTTP
PYGB	TWNK	PLAT
PYGM	EIF2B5	CDKL5
RORC	FGFR3	BCKDHB
SI	CLN6	ITGA2
SLC6A2	SPR	SOD2
SSTR1	VEGFA	SMAD4
SSTR2	PRKRA	UMOD
SSTR3	NOS2	TPP1
SSTR4	AIFM1	HIF1A
SSTR5	BACE1-AS	COL9A2
TLR4	RNF213	TLR4
TLR9	CACNA1A	ERCC6
TRPV1	IL18	VCP
VDR	SH2D1A	PMP22
VEGFA	ALDOA	FASLG
ADRB1	IFIH1	P3H1
BMP2K	MTR	SPG11
CPT1B	ACTA2	GCGR
CSNK2B	ADA	ABCA4
CYP2A6	TLR2	NOTCH3
DUT	DMD	MTMR2
FFAR2	ASAH1	KDR
FKBP1A	AXL	MATR3
GLS	SERPINE1	CYP27B1
GPBAR1	WFS1	CLCN2
HDAC10	ICAM1	NDRG1
HDAC7	F5	BMPR2
KEAP1	OPA1	LIFR
MAP3K14	TG	MVK
MIF	MYH7	TUG1
MME	CASP3	NFKBIA
NAMPT	CETP	DLD
P2RY2	PDGFRB	MYH7
PARP2	ALPL	GALNS
PTGS1	RAF1	B3GALT6
PTPN1	CASP8	ATP8B1
PTPN11	GYG1	HHEX
RXFP1	IDUA	HLA-B
SLC1A3	TSC1	CFTR
SLC6A3	EIF2AK3	HMGA1
TACR1	SETX	HSPB8
TACR2	CD40LG	CPT1A
TBK1	SDHA	TRPS1
YES1	NEFH	TRPM4
ZAP70	STAT1	TGFB2
AAK1	GYS2	GYG1
BCR	IDS	RFX6
CFTR	PROM1	GATA6
ERN1	LDHA	MEG3
FGR	MAPK1	ALMS1
FRK	LEP	BCKDHA
GBA2	HMGCR	MT-TL1
GRK5	MAP2K1	MIR126
HRH3	ELOVL4	HSD11B2
MAP3K11	TGFBR2	PLIN1
MARK4	FGFR1	GATA4
NFE2L2	ITPR1	EMD
PRKAA1	HSPD1	NGF
SERPINE1	ERBB2	OCA2
SLC40A1	FLNA	PDGFRB
TEC	PLD3	SRC
ULK3	NFAT5	MIR21
CASP8	CCR5	CASP8
DHODH	HBA2	CCR5
FER	CLN5	GBE1
GPR6	PEX7	GHR
GRM2	IDE	MKS1
HDAC2	HNF1B	GH1
HTR7	PHOX2B	HAMP
KDM5C	MAOA	LARGE1
PLAU	IL2RA	NEU1
PRKCZ	EIF2AK2	HCFC1
SOAT1	NPHP4	ATP6AP2
AR	SCARB2	TECPR2
BCL6	MVK	GREM1
CACNA1H	CLCN1	TAFAZZIN
CCR2	TUBB4A	MARS1
CDK4	AGTR1	TNFRSF1A
DCUN1D1	NPHP1	POMGNT2
GPR17	ADIPOQ	IL2RB
HIF1A	MIR328	APPL1
HSP90AB1	MIR197	MAPK8IP1
KAT6A	IL23R	PLG
KCNA5	LYST	GRN
NOS3	IL4	NLRP3
NR4A1	IFT140	CXCL8
HPGD	CREBBP	PFKM
IDO1	SGSH	CISD2
NT5E	OPTN	SPTLC2
PDE7A	SLC25A4	MCOLN1
WDR5	NRAS	ALG13
ACLY	SNCAIP	IER3IP1
ADA	SLC6A4	AR
CHRNA7	G6PD	DGAT1
CPA1	NTRK2	USH1C
CPA3	NEK8	GPD2
CPB2	BRCA2	SACS
CPT1A	MIR125A	MTR
DAO	SMAD3	CAT
DDO	NCF1	TTR
DPP4	EDN3	SERPINF1
EGLN3	PIK3R1	CUBN
FABP2	B2M	F2
FABP3	HNRNPA1	GJB2
FABP4	MIR132	KCNJ2
FABP5	ALG8	BMP6
FBP1	IL17A	ITGB3
FDFT1	BCL2	GABRG2
FFAR1	PDK3	MTRR
FNTA	CXCR4	CPS1
FNTB	GIGYF2	PPARGC1A
G6PD	GNAS	KCNJ5
GABBR1	SLC22A5	AGER
GABRA2	MMP3	CYP3A4
GRIA1	EIF2AK4	COL17A1
GRIA2	TMEM67	ICAM1
GRIA4	MFSD8	HJV
GRIK1	MIR511	FABP2
GRIK2	PGAM2	SIGMAR1
GRIK3	SOD2	GAD2
GRIK5	SDHB	CHEK2
GRM3	WDR19	PRKAG2
GRM6	TF	IAPP
GRM7	PRPS1	L2HGDH
GRM8	CASR	KCNA1
HAO1	ABCB1	SLC12A1
HDAC3	GRIN2B	EPO
HEXA	PTPN22	BAX
HEXB	KIF1A	CASQ2
HMGCR	MT-CO3	SEC23B
HSD17B3	TK2	IFIH1
JMJD1C	BSND	PNPLA3
KDM2A	NPHP3	APOA4
KDM4D	CDKN2B-AS1	PTH1R
KDM5A	TUG1	TERC
KMO	CD36	GJA1
LIG1	MT-CO2	PIK3CG
NR1H4	DNMT1	ZFP57
OGA	PAX2	DOCK8
P4HTM	HBA1	SPINK1
PHF8	MMP2	AGXT
POLB	IRAK4	PLP1
PPARA	LRP6	MAP2K1
PPARD	CRYAB	KDM6A
PTGER2	CWC27	D2HGDH
PTGES	FN1	FAH
PTGFR	SLC5A7	PCNT
PTPRB	GJC2	BBS2
RNPEP	DNAJC5	SGCA
SERPINA6	FASLG	NFKB1
SHBG	ENPP1	B3GALNT2
SLC22A6	SAG	NEUROG3
SLC6A12	RRM2B	HSD3B2
UGT2B7	PNKP	MIR29A
ADAM17	HLA-DQA1	CLCNKB
ADCY5	IL2	ELAC2
AURKC	CYP46A1	SPTA1
CBR1	PIK3CD	VRK1
CCNB1	COL4A3	EZH2
CCNE1	MALAT1	SMAD6
CDC42	GCDH	TAB2
CDK3	SPTLC1	CYP21A2
CREBBP	EIF2B2	CD40
DRD5	S100B	LRP4
ESRRB	MT-ND6	TMEM67
F3	COL4A5	MIR125A
F7	MIR29C	PLOD2
GLI1	RUNX2	LRSAM1
GLI2	POLR3B	PROM1
GRK2	HPRT1	ATP1A2
HDAC1	DSP	TRPC6
HDAC6	KARS1	NHLRC1
HPGDS	BIN1	PIEZO2
HSD17B14	SYP	XIAP
IGFBP3	FLNC	AKR1B1
KCNA3	CDKN2A	EFEMP2
MAOB	SERPINF1	ALG1
MAP4K4	MPV17	CASP3
MMP14	CRB2	TPM2
MMP15	NLRP12	PSMA3
MMP16	GP1BA	CST3
MMP26	WT1	PAX3
ODC1	GRIN1	SCARB2
PDPK1	CYCS	HLA-A
PNP	LIPC	SCNN1A
RAC1	GAPDH	CDKN2B
RAF1	ALMS1	CAV3
SNCA	ECE1	TAT
TP53	MIRLET7C	SELP
TRPM8	FOXP3	AMN
TYMS	FMR1	RPE65
VCP	DHCR24	EGF
WEE1	ABCB4	COG2
YWHAG	SNAP25	HGSNAT
BCHE	CTSB	TRIM2
BCL2	FTL	KIT
CYP51A1	HOMER1	SLC37A4
ENPP2	LPAR1	MAPK3
EPHX2	PRKAR1A	CBS
GSTK1	CAT	P4HB
LTA4H	COX10	TNFSF11
MMP7	C10orf55	CHST14
NR1H3	RPGRIP1L	PLCE1
NR1I3	APOC3	IDH1
PDCD4	NDUFV1	SMAD3
PLA2G10	JAK2	TFAP2A
PLA2G2A	ABL1	SCARB1
PLA2G5	SLC12A3	RHO
PLD1	AARS2	LAMP2
SELP	UNC13D	ZMPSTE24
SHH	CPT2	SLC52A2
SPHK1	VLDLR	PGM1
ACP1	IKBKG	HOTAIR
ALOX5AP	KCNJ1	SELENON
ATP12A	MCOLN1	FGD4
CCR9	ELN	SMAD2
CD81	LMX1B	LCAT
CES2	SLC25A24	PNLIP
CXCR3	COX15	KIF7
CYP17A1	TTC21B	GLI3
CYP2C19	INVS	RBPJL
DHCR7	MIF	PSAP
F2R	MYH9	MMP1
FAAH	NDUFA10	ROR2
FABP1	AFG3L2	PTPRC
LTB4R	NR3C1	GNA11
MAPK3	MAPK3	KRT5
MDM2	CLN8	CRTAP
MDM4	RPS27A	SPTB
MGLL	PVT1	IGFBP2
MTNR1A	CR1	KIF1C
MTNR1B	ZFYVE26	ATP2A2
NR1H2	SFTPC	BDNF-AS
PGR	DES	NPPA
PPARG	ACTA1	ABCC6
PREP	F11	LRPPRC
PTGER1	DNAJB2	LAMA2
PTPN2	AIRE	MAPK14
PTPN6	MIR363	LEPR
PTPRF	RUNX1	FREM2
RORA	AHI1	EDN1
SIGMAR1	LPO	MC4R
SLC6A4	CC2D2A	PARK7
SREBF2	PART1	CCND1
STS	OFD1	TIMP2
TBXA2R	IQCB1	ALG6
CACNA2D1	PCSK9	DSP
CDC45	BCS1L	OPA3
CPT2	NEU1	SGCG
CYSLTR1	KIT	MOCS1
DGAT1	PRPH2	LZTR1
ENPEP	MIR17	RBP4
EPHX1	NEK1	OCRL
GABRA2	MIR126	ANK1
GABRB2	TUBB3	ALDH18A1
GCG	NFE2L2	DES
GCGR	MIR223	ALDH4A1
GIPR	CAV1	HOGA1
GLP1R	UBB	GSN
ICMT	ALS2	LOC129931597
MMEL1	IL12B	CFH
PEPD	BAG3	UGT1A9
PLA2G2C	COL5A1	TARDBP
PLA2G4A	ALDH18A1	PITX2
PLA2G4B	LOC126805877	ELP1
PSEN1	CD4	CACNA1D
PTGDR	MKS1	IL6-AS1
PTGER3	CCR2	HARS1
PTGER4	MIR133B	GLI2
PTGES2	HK1	PCSK1
PTPRC	MAP2K2	STK11
RARB	COQ2	NRAS
RARG	PSTPIP1	MYH9
RXRA	FGF23	CASC2
RXRB	CALM3	UGT1A8
RXRG	MYBPC3	CR2
SAE1	UNC5C	TRIM32
SOAT2	COL11A1	B4GALT7
UBA2	SLC1A3	MYC
USP1	STING1	SURF1
AGTR1	MIR451A	RAB7A
CCND1	RYR2	SLC25A4
CCNE2	ATP1A1	MT-ND1
CYP24A1	SACS	BEST1
F11	MIR143	RBCK1
EBP	IKBKB	CHCHD10
DNM1	HARS1	TNFRSF11B
GC	TSFM	PIGA
ICAM1	SPG7	UGT1A6
ITGAL	ATRX	MAPK8
ITGB2	SPAST	SLC4A1
MAST3	EDN1	ALG12
METAP1	FUCA1	KCND3
PDE4A	ERBB4	BDNF
PDE4C	LBR	CDH1
PTGIR	HEPACAM	ALS2
S1PR1	LAMA2	PAX6
S1PR3	RPGRIP1	TNFRSF1B
SMO	ERCC2	MUC1
SRD5A2	MT-TL1	CREBBP
CMA1	HLA-A	CYP2D6
CTSG	ADA2	GNE
CYP26A1	TNNT2	BSND
CYP26B1	FGFR2	ORAI1
FNTA	BEST1	JUN
GLUL	NRG1	MOGAT2
IL6	HADHA	PMS2
ITGAL	IL6R	ALDH2
MAPK1	SLC12A6	SLC19A3
MAPK14	LOC126860960	SMN1
MC1R	PEX1	ACADSB
MC4R	IGF1R	TYMP
MC5R	DNAJB6	TK2
PTGDR2	MT-ATP8	TMEM216
RBP4	TNNI3	GAD1
SLC16A1	ACTB	RIF1
OXER1	TREX1	BIN1
TRPA1	EIF2B4	PTPN2
CCKBR	CYP2D6	SCN2A
CYP11B1	PNPLA3	COL7A1
CYP11B2	GATA4	DICER1
EBP	MAOB	PANK2
PIM3	MIR140	GNPAT
SRD5A1	CHRNA7	MOGS
RARA	WWOX	MCCC2
THRB	RBP4	UGT1A4
FNTA FNTB	MBL2	PPARA
HNF4A	GUSB	NTRK1
PRKAA2	LRAT	HSD17B4
PRKAB1	FXN	CCN2
PRKAG1	CDH23	AP3B1
GABRA2	CRH	SIRT1
NCSTN	TSPAN1	HBA2
NR0B2	ABCG8	GLP1R
PRKAB1	AD5	LOC126859963
PSEN2	SOD2-OT1	PAX2
PSENEN	STIM1	SGCD
ABHD6	PDGFB	MMP14
ICAM1	KCNH2	HADHB
ITGAL	STUB1	NOTCH1
LPAR1	CAPN1	ERBB3
LPAR3	FCGR2A	GDF5
PRKAG1	BMP4	FGA
SAE1 UBA2	ABCC8	ELN
DHCR7 EBP	NLRC4	PLAGL1
GNRHR	ACVRL1	COL6A2
CCNE2	USH2A	RARS2
GRIN1	GRIN2A	C3
GRIN2A	FBN2	MIR29C
GRIN2B	HTR2A	PSEN2
NAAA	GJA1	LITAF
SLC22A2	CALM1	NPPB
SLC47A1	SCN1A	TAP2
SPHK2	HNF4A	CNBP
	RELN	LAMB3
	DNAJB11	POMC
	NDUFS1	ALG2
	DYRK1A	LOC106799834
	RELA	ADA2
	PON2	SLC34A1
	ASS1	SRD5A2
	MT-ND3	CACNA1F
	GLE1	PKLR
	FKRP	CDK4
	VCAN	CYBA
	TGFBR1	PEX7
	FBLN5	PRKCA
	TIMM8A	SCNN1G
	DHTKD1	FUS
	MSH6	PARP1
	GSN	MAPT
	XPNPEP3	IGFBP3
	JAK3	KRT14
	WNT1	KITLG
	DNAJC13	UGT1A3
	TFAM	CD4
	MTRFR	PEX6
	TUBA1A	GLUD1
	GSTP1	SCP2
	SERPINI1	APC
	COL6A3	ACVR1
	ITPR3	FOS
	BBS1	HMOX1
	ADAR	VAPB
	CTSF	KCNQ1OT1
	PLCG2	HFE-AS1
	PICALM	LOC110121472
	KCNQ1	BCHE
	NOS1	IL18
	SAMHD1	BGLAP
	NPHS1	ACTG1
	GNPTAB	TF
	PMM2	UGT1A7
	SUMF1	MMP13
	CACNA1F	PRPH2
	ADAMTS13	CDKN1A
	TGFB2	TCTN2
	RAB27A	TPM3
	OTC	CDAN1
	LPA	BMP4
	PRKACA	MMACHC
	CALM2	DPM1
	RIPK1	HSD11B1
	HAUS4	GP1BA
	COL6A2	NR3C1
	SERPINC1	CAVIN1
	LINC02605	PCBD1
	DNAH8	FGF23
	MATR3	CYP1A2
	MIR98	BCL2L1
	RAG2	MSX2
	MAPK8	ABCB1
	FADD	CDK2
	THBD	AFG3L2
	ATP2C1	UBA1
	SST	PLCG2
	FLNB	IFNA1
	CHCHD2	GHRL
	SDCCAG8	PTCH1
	TYMP	ADA
	LRP2	ERCC4
	HGSNAT	ASS1
	GALNS	MPI
	KMT2D	HUWE1
	MIR142	FAT4
	LOC106694316	FOXC1
	ATL1	PON2
	NDUFAF5	FLT1
	TMEM230	ATP6V1B1
	KCNJ11	COMT
	HIF1A	TTC19
	GAMT	CYP2C9
	APOL1	ALPL
	L1CAM	COL4A5
	COL25A1	MIR155
	CHIT1	GNS
	NPPB	LRRK2
	REST	MMADHC
	ATG16L1	IL2RG
	ATXN1	RB1
	ARSB	VSX2
	ZEB2	GLA
	MYH14	ALOX12B
	CDK5R1	HMGCR
	MIR34C	MOCS2
	LINC01311	POLD1
	KIF18B	UGT1A10
	EIF2B1	HP
	BACE2	HSD17B10
	CD2AP	AMHR2
	COL11A2	GFAP
	RNASEH2C	ATP7B
	EIF2B3	TYK2
	RPPH1	RUNX2
	TTC39C	HOXD13
	GCK	TFAP2B
	KL	ATP1A1
	EGF	LOC106627981
	DDC	ACTA1
	SHOC2	BLM
	TLR3	ERCC8
	C1S	PEX5
	RPGR	SLC5A7
	CCL5	SMC1A
	ZBTB20-AS1	WHRN
	NDUFAF6	SLC5A2
	COQ9	ADCY10
	SPP1	MYH11
	MIR27A	CTSD
	SYK	GFPT1
	GLUL	LMNB2
	MYH11	MMAA
	FHL1	FLNB
	GC	HK1
	DBH	PLTP
	MIR298	CYP19A1
	SYNE1	NEAT1
	CHEK2	OPTN
	LOC401557	IGF2R
	OPA3	FBN2
	HTR1A	CYP17A1
	ACADVL	KNG1
	TUBB	TRDN
	PPARGC1A	COL9A1
	CTSA	SLCO1B1
	DNMT3A	CASP10
	AAAS	IKBKB
	CSTB	VCAM1
	RAC1	ANGPT2
	RAB39B	SCN1B
	SLC4A1	HADH
	PSMB8	ACTA2
	NFKBIA	LOC107303340
	GLUD1	PCSK2
	CSF1	MYL2
	SEC61A1	MMAB
	DKK1	CLRN1
	ITGAM	CUL3
	TNFSF11	PSEN1
	FGF2	ABCB4
	BAX	JAK1
	PDCD1	PAPSS2
	MIR600HG	G6PD
	JPH3	RFXANK
	PDHA1	SLC2A9
	NBDY	RNASEH2B
	ABCG5	FA2H
	WDR45	DNAH8
	F12	SLC39A13
	SRC	TYRP1
	DARS2	ATL3
	GNAQ	TGFBI
	SOS1	FOXA2
	DVL1	SOX2
	DYSF	SOX9
	RAG1	AMPD2
	POMC	TMPO
	F10	EDA
	MIR30A	LAMC2
	PIK3CG	SLC35C1
	HADHB	TIMP1
	RHOA	SCN10A
	AD6	HGF
	VPS13B	KCNQ3
	NDUFS7	EPM2A
	MTM1	TNFRSF11A
	ANO10	EIF2AK2
	HP	BMP1
	SCN4A	B3GAT3
	CDH1	SELE
	FGA	IL1R1
	FCGR3A	JAG1
	SLC20A2	CPT1B
	IL13	RAG2
	HSD17B4	MPO
	TTC39C-AS1	PHKG2
	DGUOK	MGAT2
	NLRP1	TBX5
	CCDC40	HPD
	EMD	PRMT7
	ENO2	SUMO4
	SUCLA2	CREB1
	CDC42	FKBP10
	HSPA4	LPA
	LRPPRC	CES1
	MYC	SHH
	DZIP1L	MBL2
	MIRLET7D	MSH6
	CACNA1C	TGM2
	RNASEH2B	ETFDH
	POLG2	LCN2
	BPTF	IGFBP1
	ANG	CHKB
	POMT1	MIR34A
	REEP1	DGKE
	YWHAE	GJC2
	INPP5E	RANBP2
	EZH2	TNNT1
	GRM1	GRHPR
	GAL	MGLL
	MIR145	SLC27A1
	TMEM106B	EXOSC3
	DRD2	SHC1
	CX3CR1	PRKCG
	VAPB	CACNA1G
	ADRB2	DDOST
	FKTN	SREBF1
	TYR	COG5
	AGA	SERPINF2
	SLC1A2	ITGAM
	PIN1	MDM2
	SMN2	BBS1
	PDYN	GATA2
	TMEM216	SHBG
	PEX6	INPPL1
	RBCK1	ACADVL
	ZAP70	ACAN
	SREBF1	DPAGT1
	CHRNA4	HNRNPA2B1
	MLH1	TWNK
	CACNA1S	AHSG
	HMGB1	LIPF
	PGM1	SERPINC1
	PLEC	NIDDM4
	TPO	CXCR4
	SCO2	EIF2AK4
	NPPA	NPHP3
	SDHC	SDHAF2
	CERNA3	ADRB3
	ABCC6	UNG
	SELP	CYP2C19
	MIR146B	PRRT2
	DRD3	MOGAT1
	ERBB3	STXBP2
	ALDH2	BCS1L
	MIAT	IGHE
	RYR3	PDE6B
	CCR1	ERCC3
	DAG1	PTGS1
	PTPRC	CDC73
	SLC18A2	ABCG2
	COQ8A	CTNS
	COL6A1	PTHLH
	EPO	PKM
	SAR1B	PCYT1A
	KDR	ACADS
	ANXA11	LMBRD1
	PPARA	DIO2
	POLR3A	COL18A1
	PTH	MAP2K2
	SIRT1	PNLIPRP2
	ESR2	IL1A
	ERCC8	COL10A1
	EP300	NPHP1
	VRK1	SST
	VPS13A	TNFRSF13B
	DYNC2H1	ALG3
	PTCH1	KCNQ2
	ACADM	COL8A2
	AGRN	PLCG1
	IFNGR1	ATP1A3
	GSK3A	CFB
	IRS1	FBLN5
	IL21	CYCS
	CD55	INF2
	SLC52A3	SLC2A10
	KCNJ10	POLH
	CASP1	CHRNA1
	SMAD2	COL9A3
	JUN	PTPN6
	TIA1	OBSL1
	COX5A	F5
	VCAM1	HSPD1
	HNF1A	MIR206
	BTK	SCNN1B
	MMUT	LPIN1
	CYP19A1	FXN
	TFRC	UGT1A5
	CTSK	BCOR
	NPY	MLH3
	HAMP	PLB1
	CD8A	ABCC2
	LINC01472	A2M
	ALG9	ACAD9
	MTRR	PEX1
	PPM1K	TNNI3
	MYL2	ADAMTS9
	FGF20	KCTD7
	GATA6	ALG8
	PCCB	SUN2
	IFT172	PTK2B
	LAMB2	ARG1
	IDH2	OTX2
	XRCC1	SLC12A3
	MYO7A	POMK
	TNFRSF1B	CSF2
	TSHR	IFNA2
	WAS	PIK3C3
	CALR	DYNC2H1
	AD10	LINC02605
	ETFDH	SNCA
	KCNJ2	RAB3GAP2
	GSR	OPA1
	CHI3L1	DOLK
	TNFAIP3	LTA
	GSTM1	SAMHD1
	CSNK2A1	CYP27A1
	PPP3CA	PIK3CD
	CREB1	AARS2
	ATF6	FTH1
	NKX2-1	COG7
	BMP2	PIK3CB
	PAH	GPT
	MIR342	PRKACA
	CCND1	HYAL1
	CHD7	ITGB1
	ETFA	MPV17
	RMND1	EPHB4
	SCO1	MAFA
	EXOSC3	PGR-AS1
	COL18A1	SMN2
	CD33	LOC107133510
	AMACR	NOD2
	PRDX1	CDKN2B-AS1
	TRPC6	GPAT3
	MAN2B1	ACVR2B
	ATN1	BAP1
	SFTPD	GJB1
	DLAT	MASP2
	MET	HLA-C
	MAPK10	SYNE2
	CD27	GAMT
	CAPN3	PLA2G2A
	BICD2	GCKR
	PEX5	SPG7
	APTX	PTPRN2
	HOTAIR	CA2
	GLI3	WDR35
	MIRLET7B	PRKCB
	DLG4	MYH3
	CRX	FXYD2
	CYP17A1	WNK4
	CYP27B1	PYCR1
	APOC1	PDCD1
	GHRL	GJB6
	TRIM32	TREM2
	RHO	RUNX1
	GNS	PLA2G7
	FOXRED1	ATRX
	ATP1A2	NR1H2
	AP3B1	RRM2B
	SLC19A1	SERPINH1
	MIR150	MMUT
	SOX9	MC1R
	GAD1	NTRK2
	STXBP1	PDGFRA
	CTC1	INVS
	ANK2	CUL4B
	MT-ND4L	SLC29A3
	LIG4	CLCN5
	CCL3	SREBF2
	HDAC6	ERBB4
	CTNNA3	PNPLA6
	PACRG	CDKN3
	F7	GDF2
	SLC11A1	EDN3
	MSH2	ABCG5
	CEP164	CHRND
	AD15	MMP3
	MAF	CYP2R1
	ACO2	GSK3B
	PCSK1	ZFYVE26
	PODXL	AIFM1
	LRBA	STUB1
	PDE11A	FH
	DBNL	ROBO2
	GOLGA2	CYP11B1
	COMP	CALM2
	PAX6	COMP
	CUBN	ZEB2
	NF2	WNT1
	HSPA1A	APOA2
	MAPK14	IL17A
	FA2H	CCL5
	MBP	CERNA3
	KRT5	SERPINB2
	MIR144	NOS1
	CFB	COL6A3
	FLT4	PRPS1
	ALOX5	ACVR2A
	TNNI3K	HTRA1
	GMPPB	EYS
	MT-TK	TGFB3
	HINT1	ACTB
	MT-TW	GRB2
	ECHS1	PDE4D
	SYT1	KIF5A
	HCRT	PRSS1
	ABHD12	PNKP
	COL17A1	F3
	SCN8A	CBL
	DCX	RETREG1
	RNASEH2A	SPARC
	HSPA5	FOXO1
	OLR1	KMT2D
	CLTC	GPT2
	CD59	PPIB
	ACTN4	ESR2
	DRD4	TRIP11
	SELE	STAT2
	GLS	DNAJB6
	CD19	TREX1
	ALK	SMARCB1
	GNAO1	CLN3
	KCNMA1	MIR17
	FTO	DDR2
	PLCE1	MAPK10
	PEX2	COL6A1
	SPTAN1	UCP3
	SDHD	DRD2
	BLM	ARID1A
	PC	IFNAR2
	MIR23A	IKBKG
	MYD88	DNAJC3
	HGF	CNR1
	HLA-DPB1	SLC2A3
	AKT3	RPGR
	HSP90AA1	SLC22A5
	SPTLC2	SLC25A1
	PRKG1	SPTBN2
	ATXN7	SDHC
	GLRA1	PRKAA2
	TUBB2A	CXCR2
	LPIN2	JAK3
	ZNF423	PHOX2B
	NDUFS8	CDKN1C
	DKC1	PTPN3
	SPATA7	ACP1
	SCARB1	APOH
	UCP2	SIX3
	GATA2	EBP
	CALHM1	PRNP
	RETREG1	ZBTB24
	COL9A2	ITGA2B
	C1R	KRT1
	VAMP2	NR2E3
	CPS1	PIK3C2A
	NQO1	NDUFS4
	WNT5A	SLC1A3
	CYLD-AS1	CHUK
	KIF5B	CRX
	AHSG	THBD
	AD7	CARS2
	STAT5B	POLG2
	PLG	GGT1
	LDB3	LOC110806263
	COQ8B	UBE3A
	TIMP1	SP1
	COL7A1	LOC102724058
	NDUFS3	PDGFB
	TTN-AS1	SOD2-OT1
	ADCY5	REEP1
	MRE11	PCNA
	ABCC9	HDAC2
	DNMT3B	CYBB
	CXCL10	PKP2
	CLCNKA	B4GAT1
	BBS12	NDUFAF2
	CTNS	ALG9
	GGT1	SLC16A1
	C4A	PRKCZ
	RB1	KCNE1
	MANBA	NDUFS2
	NDUFS2	HSP90AA1
	PFN1	ITPR2
	MYLK	CXCL12
	PKP2	EIF2B1
	SHH	DNA2
	CSF2	GAPDH
	CSF3	IFNB1
	NDUFAF2	MYCN
	IDH1	CNGA3
	MYOT	COG1
	CXCL12	EPCAM
	MED12	PRPF8
	UBQLN1	CCR2
	EARS2	B4GALT1
	SLC7A7	ACADM
	TBC1D24	ADAMTS13
	PLOD1	USH1G
	PEX26	SLC25A46
	SFTPA1	ABCC9
	SORCS1	STAT5B
	PDP1	IL13
	WASHC5	MIAT
	PDGFRA	PLAUR
	GAN	IDE
	XBP1	CLPB
	LOX	SCN8A
	POMT2	FARS2
	PEX10	F9
	DHFR	GPC3
	GPT	PTK2
	DCDC2	KRT17
	GH1	WDR72
	BECN1	HSPA4
	TAP2	SLC45A2
	ETFB	TEK
	AD8	SOS1
	DOCK8	CXCL10
	LTA	ALK
	SGPL1	IL7R
	PDSS2	TP63
	YARS2	LRP2
	PDHX	CPLANE1
	BBS4	VIM
	MIR122	MYO5B
	CHUK	TP53COR1
	FBXL4	ITCH
	BCR	IFT80
	ATF4	PPT1
	TLR5	XYLT1
	NMNAT1	RFT1
	MIR221	UBQLN2
	GUCY1A1	SNAI2
	L2HGDH	SPINT2
	TCN2	RMRP
	MIR141	PRL
	MIR9-1	LRAT
	ABCB7	TKT
	ACOX1	PPP2R2B
	AVP	F2RL1
	CHRNB2	NKX2-5
	CBL	CYP2E1
	RLBP1	NPHP4
	PRKCD	HADHA
	HLA-DRA	MOCOS
	NTRK3	CDX2
	IKZF1	ACVR1B
	XPR1	UGT1A
	SLC6A8	APTX
	CD14	CTSK
	ARG1	NPY
	APOA4	SEPSECS
	STX11	PLA2G4A
	DSG1	CACNB2
	GJB2	GRIN2B
	ITGB3	CEP57
	HNRNPH2	NBN
	TTC7A	PLCB4
	SUOX	AKT3
	TRAPPC11	XBP1
	POMGNT2	ETFA
	SOST	SRD5A3
	CYP2U1	ATL1
	TCTN2	LIMS2
	MAP2	PYGL
	NIPSNAP3B	IL12B
	NDUFV2	PDE3B
	SLC52A2	CASC8
	STK11	ELANE
	SERAC1	TNNT3
	FH	GYS1
	PCNA	SLC30A10
	HLA-C	MT-ATP6
	TAFAZZIN	TET2
	TRIP11	G6PC2
	C19orf12	NAGS
	GPC3	THBS1
	FLVCR1	FERMT3
	MYO5A	ANKH
	FGB	EIF2S3
	DRD1	NARS2
	ACAD9	PHYH
	UBA1	HCN4
	DBN1	TAP1
	AVPR2	KAT6B
	B9D1	MYH14
	PRKCG	CTNNA1
	SI	SAG
	MIR151A	OXTR
	PNP	CALM1
	TMEM231	SPP1
	IL1R1	MEGF8
	TMEM43	ATP11A
	PIK3R2	FLT4
	MEF2C	TMEM231
	ATXN8OS	SETD2
	MIR16-1	YARS1
	FLG	CLN6
	PEX12	BICD2
	P3H1	PRICKLE2
	ATG7	HMGB1
	LRP4	CALCA
	MIR335	TCF4
	SELENON	POR
	BTD	PHKA2
	TAF1	PINK1
	PLAT	TMPRSS2
	MT-TF	SLC9A6
	CPLANE1	HEXA
	FOXG1	LCK
	MIR214	CLCN7
	MICU1	HK2
	IL2RG	GATA3
	TCTN3	PC
	AD11	COG4
	AD12	ABCD4
	AD13	BAG3
	COL9A1	PRKG1
	PLA2G2A	EPAS1
	SCN2A	NCAPH2
	RAD51C	YARS2
	PCDH15	DDB2
	F13A1	MIR146A
	CDKN1B	MCL1
	ARPC1B	ANK2
	EYS	HMGCS2
	VPS13D	FUT2
	PGR-AS1	MYO5A
	LOC108663987	TLR3
	PRKDC	RAPSN
	DOCK3	XPC
	AD16	CNGB1
	MKKS	FURIN
	RD3	IL6ST
	PIGL	CACNA1B
	IGF2	CD274
	MTFMT	LOC106099062
	RECQL4	BBS10
	CDC25A	SEC63
	IL5	IL4R
	RETN	TUBA1A
	GLIS2	C1S
	MT-TS1	PRODH
	SLC16A2	COX10
	MTHFD1	TSEN2
	JAK1	TBK1
	TBX1	SLCO1B3
	MYH3	LRP1
	MIR15B	HSPA5
	NARS2	SMAD9
	TPK1	SERPING1
	FTH1	CASP2
	TGM2	F12
	HIBCH	CASK
	PEX3	CHST6
	STAT4	KLHL3
	AKT2	PSMB9
	POLR2F	IL15
	PPIB	BBS7
	CCN2	EEF2
	PTGS1	ATF6
	ACTN2	GCH1
	KAT6B	PSMB8
	GPT2	FOXL2
	TCAP	GOSR2
	KIAA0586	NSD1
	CYP2E1	NAT2
	MIR27B	JAZF1
	LIFR	TPO
	PMS2	NRG1
	AQP2	TBP
	ITK	MCFD2
	SLC18A3	HEXB
	MT-RNR2	MYBPC1
	VCL	SBF1
	CUL3	CHEK1
	LOC109504728	C1R
	MYPN	TFRC
	PABPN1	PTPRF
	QDPR	MIR140
	CD46	MT-CO1
	TPI1	MT-CO2
	ARL13B	SI
	TMEM237	STIM1
	PRTN3	KDM5C
	TCIRG1	USH2A-AS1
	MARS2	KLF1
	SOX2	PLD3
	MGP	MIR145
	GRK1	CAMK2G
	KLK6	MT-TE
	MAPK8IP1	HTR2A
	IL17F	DSG2
	ACE2	CYP11A1
	DST	CD209
	IFNGR2	MBTPS2
	XK	GALNT2
	AGK	IMPG2
	CIITA	FGF8
	CDKL5	EFTUD2
	AHR	MYBPC3
	F3	RASGRP2
	MCCC1	MFF-DT
	ABCB11	POLR3A
	PGM3	CD79A
	SUCLG1	CD8A
	SLC25A13	CELA2A
	CYP2R1	CELSR2
	BCAP31	SKIC2
	SCN10A	IHH
	ACAN	AUH
	CAST	SUN1
	OGG1	ARRB2
	TUBB4B	CCM2
	ARHGEF10	ANXA5
	UNC13A	ATF2
	SLC39A8	COX5A
	CAMK2A	NAMPT
	TRNT1	TCAP
	SLC2A10	AGPS
	KCTD7	SFTPC
	OGDH	WDR62
	EPCAM	PEX2
	CASP9	ASAH1
	CHGA	TNNI2
	SMARCA4	PIGV
	CD274	F8
	MOG	DNAJB2
	MITF	CHAT
	ACTC1	BMP7
	SLC25A20	LRP6
	HAX1	SLC5A1
	SAA1	GALC
	HDAC4	ANGPTL3
	COASY	MAN1B1
	PNPLA6	DCAF17
	UGT1A1	COQ2
	EDNRA	ACHE
	SLC25A15	GBA2
	FLT3	PRKAA1
	BICC1	CLEC7A
	RFC1	PTH
	DVL3	ST3GAL4
	ITGB2	CIDEC
	TERC	PROP1
	IFNA1	MIR146B
	AD14	FNDC5
	NAT2	VTN
	HYCC1	EDNRA
	KCNQ2	ASTN2
	OXTR	ATP8A2
	FYN	SNAP25
	CRTAP	GALK1
	MMP13	PALB2
	ALDH7A1	LARS2
	PEX16	FMR1
	PEX13	UCP1
	PRL	LTBP4
	FARS2	MIR657
	ANKH	MIR210
	GNPTG	ANGPT1
	SGCA	CD28
	ADORA2A	HAVCR2
	XDH	MFSD8
	APOC2	POLE
	SNX14	ALX4
	SFTPA2	KANK1
	COL12A1	LBR
	MIR200A	GNB3
	PTH1R	CIB2
	RASA1	SH2B3
	CSNK2B	ATP6V1A
	FCGR2B	SLC18A2
	GATM	IL6R
	MIR18A	WNT5A
	GFER	LOC126863160
	PRKAR1B	SBF2-AS1
	AQP1	GFM1
	SLC7A9	PCK2
	FKBP10	CRB2
	FOXO3	NDUFV1
	ETHE1	AXIN2
	CLPB	ADCY5
	VDAC1	NDUFS1
	AIMP1	ACTN4
	BMP1	ATP2B2
	VIM	DDX3X
	LOC112694756	TINF2
	KAT5	PIGT
	TFCP2	ADIPOR2
	ERCC4	COG6
	BMP6	DHCR7
	DSG2	PDSS2
	MIR195	NR0B1
	TUBB2B	SMARCAL1
	DDHD2	LOC126807011
	ACADS	ADIPOR1
	CXCR2	PTS
	RIGI	PNPLA4
	HSPB3	SOCS1
	GSTT1	AGK
	CPT1A	LAMA3
	EPG5	SLC35A2
	HMBS	ZAP70
	IL12A	MYO6
	APPL1	DGUOK
	PEX19	STAR
	SNHG1	LOC110806306
	BRIP1	MIR221
	TNXB	MYH2
	FPGT-TNNI3K	ANKRD26
	HLCS	SPRED1
	SPG21	PNLIPRP1
	CYP7B1	POLR3B
	NGLY1	CSF1
	LCN2	ADRB1
	PIEZO1	CSNK2A1
	TPM1	AGRN
	ISCU	ATR
	PTPA	LOC113687175
	CYP2C9	SLC39A4
	ABCA2	JPH2
	SEPTIN9	LMNB1
	MAGT1	SPAST
	CR2	AMACR
	OTX2	PCCB
	CXCR3	EYA1
	KCNA1	GYS2
	CNTF	RHOA
	GRIA3	IL1R2
	NTF3	PAX8
	CKB	GSTP1
	CLCN7	BCL2L11
	TCTN1	KMT2C
	LMBRD1	DPM3
	SPARC	CACNA2D1
	ASL	MIR7-3HG
	BTNL2	PSAT1
	IREB2	MAGI2
	FZD4	ATP10A
	CISD2	FASTKD2
	DHDDS	ARX
	ATPAF2	VPS53
	TPM3	NOG
	RARS2	CNTNAP2
	FAT4	CYB5R3
	SGCB	SOCS3
	KIF7	DPM2
	SFRP4	LHCGR
	EEF2	PCK1
	HADH	S100B
	APOA5	SDHAF1
	KIF5C	NR1H4
	ETV6	RELA
	ALDOB	DHDDS
	KCND3	CYB5A
	TAP1	CSF1R
	CNTNAP2	IL5
	ERLIN2	MED12
	SLC30A10	PPARD
	LOC108663996	LOX
	NEK9	HTRA2
	DLST	HLA-DPB1
	ADGRV1	CD27
	SLC2A3	TMEM165
	ANK3	TGIF1
	LONP1	MEF2C
	SMC1A	TMEM43
	NGFR	ACTN2
	BCL11A	LDLRAP1
	LEPR	DNMT3A
	CACNA1D	GHRHR
	NCAM1	WDR45
	ALDH3A2	SERPINA1
	MT-TS2	NR2F2
	TXN	NCOA1
	MAG	ADAR
	CDK1	L1CAM
	MIR494	KCNJ10
	PTS	EDAR
	MYORG	PDP1
	CA2	TTBK2
	NDUFB8	CLN5
	COQ6	MAP4K2
	OAT	C4A
	STAR	ALG11
	IL17RA	RIGI
	APH1A	GABRA1
	FLCN	RAC1
	RAB29	TNXB
	TBXAS1	FLG
	SARS2	BBS12
	MIR212	VCL
	EBP	SUFU
	DNM1	DARS2
	SERPINH1	LIG4
	RNASET2	DNAJC5
	GAP43	VKORC1
	ANKS6	ATXN3
	SLC11A2	HERC2
	PNPT1	POU3F4
	PEX14	TRAF2
	SETBP1	CASP9
	TYK2	MNX1
	KCNV2	CCL3
	ADH1C	MPDU1
	ADORA1	ABL1
	MCCC2	GRIN2A
	PLCB1	CD46
	TUBA8	THBS2
	PPP2R2B	TIMP3
	IAH1	NIDDM2
	MAP1B	GLI1
	IRF7	ZIC2
	ARX	BBS4
	CRPPA	C2
	ATP5F1A	PGAM2
	UQCRC1	CRYAB
	TCF4	PDHA1
	GLDC	FLNC
	TSPO	BCL11A
	IVD	CNP
	MMAA	KCNE2
	DDOST	CKM
	YY1	CYP1B1
	LTF	NEFH
	APLP2	CD69
	VAMP1	PAH
	IFT122	TRPC3
	MIR148A	VAMP2
	ENO1	COG8
	ORAI1	KCNMA1
	SCP2	HSPA8
	MB	GSTM1
	TMEM138	MTM1
	FANCI	EIF2B2
	MMADHC	NDUFS7
	P2RY12	CRB1
	CHKB	CASP1
	MT-RNR1	GAL
	IGFBP3	CTSB
	TANGO2	AHI1
	TKT	NDUFS8
	DPP6	MERTK
	NALCN	CALM3
	NOX1	PLCB2
	CYP11A1	PIP5K1C
	CCL11	USF1
	PIK3CB	RS1
	PIEZO2	NRP1
	TLR9	FREM1
	NOTCH2NLC	MPL
	YAP1	ATP6AP1
	MIR19A	AXDND1
	ACTG1	KRT18
	SNCG	MESP2
	GFM1	DLG4
	IL15	SLC22A2
	APOD	PRKD1
	DPYSL2	RARRES2
	ICOS	CLCN1
	SEMA3A	CSF3
	IRS2	NFKB2
	LARGE1	LRBA
	MT-TQ	ETFB
	TUFM	GRID2
	PRKCA	BPNT2
	CCL4	SLC6A4
	MT-TI	PGK1
	PDE4D	CD44
	GFPT1	ACO2
	MT-TH	EVC2
	COQ4	NDUFAF5
	GDF15	TTC8
	SLC40A1	GPIHBP1
	FURIN	RHEB
	TTC19	FGB
	HCN4	CEBPA
	SV2A	FASN
	MMAB	MIR143
	S100A9	ACTC1
	RBM8A	NCF1
	SCN1B	DDC
	AXIN2	NCF4
	PITX2	PPP2R1A
	SCN11A	MT-ND2
	ERCC1	TCTN1
	ATXN10	PLIN4
	PEX11B	CAMK1D
	NDUFA9	ARL6
	MIR200B	STX16
	RNU4ATAC	CLEC16A
	COX20	PTPRO
	AUH	BRIP1
	CCR3	TRPV3
	LCK	MT1P3
	HDAC1	ABCG8
	SLC39A13	CCK
	ANO3	SPINK5
	NFKB2	BAIAP2L1
	WNT4	DNMT3B
	DPAGT1	LYST
	CLCN6	CHRNG
	MARK4	CNR2
	CLEC7A	DMPK
	CYP1B1	THADA
	NSD1	MYD88
	MAP3K5	PMPCA
	OIP5-AS1	PIGN
	ABAT	TOE1
	SIL1	SORD
	SLC29A3	AOC3
	LOC126653330	JUP
	SLC19A2	CITED2
	MIR222	ABCC1
	MIR191	ATXN1
	PHGDH	RNF213
	ACAT1	SSTR2
	ENTPD1	PIGW
	AGTR2	TUBB3
	CDH2	IFT140
	STAT2	ATP6V1E1
	OCLN	SLC11A2
	CNTNAP1	TG
	CSPP1	GRIA2
	NR2E3	PTPRD
	TMEM70	CLCNKA
	CFAP410	ATP8A1
	CORO1A	TNDM
	NDUFA1	ABCD1
	CEP120	MT-ND4
	FPR1	NHERF1
	MT-TP	STAT5A
	CLDN16	IRF3
	FOLR1	MIR192
	PARP1	FHL1
	CDKN1A	SOAT1
	DPYD	CCDST
	SUFU	HYMAI
	DICER1	ADRA2B
	CNR1	KMT2A
	B4GAT1	SIX5
	CNNM2	AP2M1
	GHR	SOS2
	NUS1	ACOX1
	PSMB4	CALR
	MT3	DNAJC19
	CDK4	YIPF5
	FGF8	DYNC2LI1
	DDIT3	ATP5F1A
	PLAUR	STX1B
	NOX4	TRMU
	TRAF2	STT3A
	NR1H2	TWIST2
	IARS2	PLCB1
	CASP2	SIRT2
	CYP21A2	CRH
	SERPING1	CTSA
	CHRM1	FOXE3
	C1QBP	RASA1
	NR1H4	RAD51
	PDE8B	HDAC1
	CASP7	MATN3
	NDUFA12	EIF2S1
	ISG15	FLT3
	LIPG	FOXRED1
	PUS1	HLA-G
	PIGA	F7
	GRIN2D	EPHX2
	HSPA8	SYK
	PECAM1	IFNAR1
	GOSR2	MIF
	MGME1	RAG1
	TET2	SLC12A6
	KMT2A	HARS2
	MEGF10	KARS1
	CYP24A1	ERCC1
	RHD	SPOP
	PPP2R5D	CPE
	MYOCD	TRAF6
	BLK	OTULIN
	RARS1	BBS9
	FLRT1	XPA
	PURA	COASY
	MIR31	LINC01173
	ITGA2B	PGR
	TNFSF13B	UQCRC2
	VAC14	CYP24A1
	BGLAP	CHRNB2
	EPHX1	IFT172
	TLR7	PHGDH
	SHANK3	RPS6KB1
	DPM1	HPS5
	PITRM1	GCM2
	VKORC1	MIA3
	MBTPS2	NBAS
	PTK2	ATP8B2
	CTNNA1	PAK2
	P2RX7	APOA1-AS
	FANCD2	FABP4
	DOCK6	SLC26A1
	FANCC	OPRM1
	CASK	MTRFR
	DNA2	XIST
	ATAD3A	CNTN2
	KIF11	PROKR2
	MIR125B1	ENO2
	LAMP1	GANAB
	GREM1	AMBP
	BAP1	PRDM5
	GNB1	KCND2
	MIR20A	PCARE
	PCNT	RASGRP1
	FCGR3B	POU5F1
	LRP10	MT-TK
	USP8	SGK1
	MEF2A	VIPAS39
	GRIA2	CLEC12A
	RAPSN	OGG1
	SOX17	B9D2
	MSTO1	HSPB3
	BCKDK	CTSF
	KLC1	SMARCA2
	HSPA9	OTOF
	PAX3	TGFA
	TBCK	ATXN7
	IBA57	RDH12
	SYN1	GIP
	MPL	CFAP418
	KCNC3	TNFSF10
	GCG	TULP1
	ERCC6	ITGA4
	SGCG	TRPM1
	FOS	AIP
	XYLT2	EGLN1
	CDKN1C	RASA2
	MERTK	ITGB4
	TAB2	DSC2
	HNRNPDL	EPOR
	CLCN2	GUCY2D
	IRF3	TWIST1
	STH	MIR223
	EIF2S1	DMXL2
	SPRED1	CD38
	DHCR7	RNU4ATAC
	COX6A1	RAD50
	SRCAP	FTL
	MIR130A	NFIX
	AP1S2	HMGA2
	RAD51	CAD
	DMPK	CHD7
	SNRNP70	MAF
	TRPM7	RTEL1
	AKAP9	G6PC3
	CDK6	ERCC5
	AP2M1	FLCN
	FDX2	FADS1
	IFT88	CHRNE
	DSCAM	PIGL
	SMAD9	MRC2
	CDKN3	NR4A2
	IL33	LEPQTL1
	MSR1	MIR148A
	SLC46A1	ATIC
	GRK2	MGAM
	GNA11	PLSCR3
	CCK	MAOA
	RAB5A	GIGYF2
	NDUFA13	FGF3
	EXT2	SLC9A1
	MIR30B	NUS1
	SMARCB1	PDZD7
	TAT	DVL1
	MT-TG	TRMT10A
	ZMPSTE24	CDK5
	MIRLET7G	GRIN1
	TIMP2	MIR214
	TCF7L2	CYP1A1
	TECPR2	VAV1
	TRPS1	AKR1D1
	SIX5	CFL2
	NT5E	CDH2
	TGM1	DNAJC6
	SLC26A4	STT3B
	CDK5RAP2	AGO2
	CTNND2	SPTAN1
	DNAH11	SCN2B
	CYLD	SLC19A1
	EFEMP2	ALDH7A1
	SRD5A3	CACNA1E
	YWHAQ	RXYLT1
	PLA2G7	RFC2
	NDP-AS1	NDUFV2
	PHEX	FGF21
	CXCL1	PTDSS1
	KRIT1	KCNA2
	MIR200C	GABBR1
	PRPF8	C11orf65
	TOR1AIP1	SLC26A4
	RCAN1	TRAF3
	BMPR1A	COL13A1
	MIR485	PRPF31
	FGF9	KIF23
	DLG1	CFI
	NRXN1	HTT
	CHM	PRKDC
	APOA2	NOX4
	C5AR1	F10
	ATP6V0A2	MIR222
	S100A8	MIR30E
	KCNJ5	CDK1
	ERN1	ABCA3
	PYCR2	MANF
	SHBG	HNRNPA1
	TBCE	GM2A
	ACSF3	GPX1
	TRPM6	SLC10A2
	BMP7	TSPEAR
	PIK3C2A	MYH6
	MIR30E	TCIRG1
	MRPS22	CYP2B6
	TP73	TOP2A
	PCK1	GC
	NDUFS6	MYLK
	NDE1	FANCD2
	TGM6	FANCC
	CD28	MIR27A
	HPS1	CDK6
	DARS1	PBX1
	ERCC3	SUOX
	NOTCH4	SLC1A2
	MTO1	ALPP
	TPH1	TCN2
	MUSK	B9D1
	SLC6A5	KRT7
	ABCD4	MIR122
	ALG1	MAN2B1
	IFT74	GFI1
	DKK3	SUMF1
	FANCA	XRCC4
	SALL1	NR0B2
	GSS	CAPN1
	GPI	HNRNPDL
	NAGS	DNM1L
	ITGB1	MT-TS2
	AMPD2	LOC106560211
	GFM2	TGM1
	PTRH2	ABHD12
	AOC3	NQO1
	LZTR1	AMH
	CHRNE	GOT2
	ADNP	SLC20A2
	IL23A	H6PD
	CLDN5	MT-CO3
	SLC6A19	GP6
	CD247	MEFV
	PPOX	MT-ND5
	JPH1	TSFM
	RANBP2	VPS13B
	STMN2	NDE1
	CCDC88C	GDF15
	MIR7-3HG	ACAT1
	KCNA2	SLC6A3
	FARSB	RRAD
	GALT	COX15
	CYP1A1	SLC24A1
	FGF10	FDX2
	ACVR1	UNC13D
	GTPBP2	MLXIPL
	TIMP3	PPP1CB
	SYT2	COQ8A
	PDE10A	GSR
	IFNB1	PIK3R2
	TPM2	CNGA1
	ECM1	HDAC4
	MIR25	ALOX12
	CPOX	FOXO3
	POLR1C	SELL
	AMPD1	LYZ
[truncated: 6,262 more rows]

## Sheet: Supplementary Table S3
Supplementary Table S3. Common target genes of C. sappan, AD, and T2DM
Common target genes
ABCB1
ABCG2
ACHE
ADORA1
ADORA2A
AHR
AKT1
ALK
ALOX5
APEX1
APP
ARG1
AVPR2
AXL
BACE1
CA2
CA4
CAMK2B
CD38
CDK1
CDK2
CDK5
CDK5R1
CDK6
CSNK2A1
CYP19A1
CYP1B1
DAPK1
DRD4
EGFR
ESR2
F2
FLT3
GLO1
GSK3B
IGF1R
INSR
KDR
MAOA
MAPT
MET
MMP12
MMP13
MMP2
MMP3
MMP9
MPO
MYLK
NOX4
PARP1
PIK3CG
PIK3R1
PLK1
PTK2
PYGL
SRC
SYK
TERT
TTR
TYR
XDH
KIT
MCL1
NOS2
PLG
ABL1
AKT2
AKT3
AURKA
BACE2
BRAF
CAPN1
CASP3
CASP7
CHEK1
CHRM1
CHRM2
CHRM3
CSF1R
CTSK
CTSL
CTSS
EDNRA
ERBB2
F10
FASN
FGFR1
FLT1
FLT4
FYN
GABRG2
GRM1
GRM5
IKBKB
IMPDH2
IRAK4
JAK1
JAK2
JAK3
LCK
LRRK2
MAP3K7
MAPK10
MAPK8
MTOR
NTRK1
OXTR
PDE10A
PDE5A
PDGFRB
PDK1
PIK3CA
PLAUR
PTK2B
SLC9A1
TACR3
TBXAS1
TEK
TGFBR1
TGM2
TNF
TUBB1
TYK2
ULK1
ACACA
ACVRL1
ADAM10
APH1A
BLM
C5AR1
CACNA1B
CCR1
CDC25B
CDC25C
CHUK
CNR1
CNR2
CTSD
CXCR4
CYP3A4
DRD2
ERAP1
ESR1
F13A1
FPR1
FPR2
GCK
GHSR
GLRA1
GRIN1
GSTP1
GUSB
HDAC8
HDAC9
HSD11B1
HSD11B2
HSD17B10
HSP90AA1
HTR2C
ITGB1
KDM1A
KDM6B
KIF11
KLK1
LDHB
MAP2K2
NFKB1
NR3C1
NR3C2
NTRK3
PDGFRA
PIK3CB
PIN1
PRKACA
PRKCD
PROC
PSMB1
PSMB9
PTGS2
RET
SCN2A
SCN4A
SCN9A
SLC1A2
SLC2A1
SLC6A5
STAT3
STING1
TDP1
TLR8
ACE
ADRA2A
ADRA2B
BCL2L1
CDC25A
CYP2D6
DRD1
DRD3
FGF1
FGF2
FOLH1
FUCA1
HTR2A
HTR6
IGF2R
IL2
KCNH2
LGALS3
MMP8
NPC1L1
PDE4D
POLA1
PRKCA
PRKCE
PRKCG
PRKCQ
PYGM
SI
SLC6A2
TLR4
TLR9
TRPV1
VDR
VEGFA
ADRB1
CSNK2B
GLS
KEAP1
MIF
MME
NAMPT
PTGS1
PTPN1
PTPN11
SLC1A3
SLC6A3
TBK1
ZAP70
BCR
CFTR
ERN1
GBA2
GRK5
NFE2L2
PRKAA1
SERPINE1
SLC40A1
CASP8
DHODH
HDAC2
KDM5C
PLAU
SOAT1
AR
BCL6
CACNA1H
CCR2
CDK4
HIF1A
HSP90AB1
KCNA5
NOS3
HPGD
IDO1
NT5E
ADA
CHRNA7
CPT1A
DAO
DPP4
FABP3
FBP1
FDFT1
G6PD
GABBR1
GRIA1
GRIA2
GRIA4
GRIK2
GRM6
GRM7
HEXA
HEXB
HMGCR
HSD17B3
JMJD1C
NR1H4
PPARA
PPARD
SHBG
ADAM17
ADCY5
CDC42
CREBBP
F3
F7
GLI1
GLI2
GRK2
HDAC1
HDAC6
IGFBP3
KCNA3
MAOB
MMP14
ODC1
PNP
RAC1
RAF1
SNCA
TP53
TYMS
VCP
YWHAG
BCHE
BCL2
EPHX2
MMP7
NR1H3
PLA2G2A
PLD1
SELP
SHH
ALOX5AP
CD81
CXCR3
CYP17A1
CYP2C19
DHCR7
FAAH
MAPK3
MDM2
NR1H2
PGR
PPARG
PREP
PTPN6
RORA
SIGMAR1
SLC6A4
SREBF2
CACNA2D1
CPT2
DGAT1
EPHX1
GCG
GLP1R
PEPD
PLA2G4A
PSEN1
PTPRC
RARB
RXRA
AGTR1
CYP24A1
F11
DNM1
GC
ITGB2
PDE4A
SMO
SRD5A2
CTSG
GLUL
IL6
ITGAL
MAPK1
MAPK14
MC1R
MC4R
RBP4
SLC16A1
TRPA1
CYP11B1
CYP11B2
EBP
RARA
THRB
HNF4A
NCSTN
PSENEN
ICAM1
LPAR1
GRIN2B
SPHK2

## Sheet: Supplementary Table S4
Supplementary Table S4. GO & KEGG enrichment analysis of genes
Category	Description	Count	%	Log10(P)	Log10(q)		KEGG	Category	Description	Count	%	Log10(P)	Log10(q)
GO Biological Processes	cellular response to hormone stimulus	128	18.5	-89.31	-85.14		hsa04080	KEGG Pathway	Neuroactive ligand-receptor interaction	125	18.06	-100	-97.44
GO Biological Processes	protein phosphorylation	91	13.15	-69.48	-65.79		hsa05200	KEGG Pathway	Pathways in cancer	113	16.33	-74.81	-72.55
GO Biological Processes	regulation of MAPK cascade	116	16.76	-65.27	-61.8		hsa04020	KEGG Pathway	Calcium signaling pathway	67	9.68	-50.59	-48.63
GO Biological Processes	cellular response to lipid	108	15.61	-64.33	-60.94		hsa04024	KEGG Pathway	cAMP signaling pathway	62	8.96	-47.95	-46.08
GO Biological Processes	adenylate cyclase-modulating G protein-coupled receptor signaling pathway	77	11.13	-62.75	-59.43		hsa04931	KEGG Pathway	Insulin resistance	42	6.07	-39.61	-38.05
GO Biological Processes	circulatory system process	98	14.16	-58.15	-54.93		hsa04072	KEGG Pathway	Phospholipase D signaling pathway	47	6.79	-39.53	-38.01
GO Biological Processes	regulation of hormone levels	100	14.45	-57.98	-54.81		hsa04081	KEGG Pathway	Hormone signaling	53	7.66	-37.9	-36.45
GO Biological Processes	inflammatory response	104	15.03	-57.02	-53.89		hsa05207	KEGG Pathway	Chemical carcinogenesis - receptor activation	50	7.23	-34.65	-33.29
GO Biological Processes	response to xenobiotic stimulus	86	12.43	-54.66	-51.57		hsa05010	KEGG Pathway	Alzheimer disease	61	8.82	-31.95	-30.69
GO Biological Processes	response to alcohol	72	10.4	-53.66	-50.64		hsa04914	KEGG Pathway	Progesterone-mediated oocyte maturation	35	5.06	-29.54	-28.39
GO Cellular Components	dendrite	85	12.28	-39.77	-36.66
GO Cellular Components	receptor complex	79	11.42	-39.05	-36.23
GO Cellular Components	membrane raft	52	7.51	-30.22	-27.7
GO Cellular Components	protein kinase complex	35	5.06	-23.66	-21.48
GO Cellular Components	vesicle lumen	42	6.07	-18.51	-16.46
GO Cellular Components	side of membrane	57	8.24	-14.86	-12.97
GO Cellular Components	dendritic spine	27	3.9	-14.54	-12.67
GO Cellular Components	cell leading edge	41	5.92	-13.52	-11.73
GO Cellular Components	monoatomic ion channel complex	36	5.2	-12.47	-10.76
GO Cellular Components	apical part of cell	43	6.21	-12.12	-10.43
GO Molecular Functions	protein kinase activity	130	18.79	-90.74	-87.02
GO Molecular Functions	protein tyrosine kinase activity	48	6.94	-42.01	-39.07
GO Molecular Functions	neurotransmitter receptor activity	41	5.92	-40.68	-37.81
GO Molecular Functions	nuclear receptor activity	34	4.91	-39.88	-37.06
GO Molecular Functions	kinase binding	90	13.01	-36.63	-33.92
GO Molecular Functions	oxidoreductase activity	80	11.56	-33.07	-30.43
GO Molecular Functions	G protein-coupled peptide receptor activity	38	5.49	-31.5	-28.93
GO Molecular Functions	hormone binding	31	4.48	-26.74	-24.23
GO Molecular Functions	carboxylic acid binding	40	5.78	-26.46	-23.97
GO Molecular Functions	transcription factor binding	66	9.54	-25.24	-22.82

## Sheet: Supplementary Table S5
Supplementary Table S5. RMSD-based redocking for validation
Protein	Structure	PDB ID	Resolution (Å)	RMSD (Å)
SRC		2H8H	2.20	1.36
STAT3		5AX3	2.98	0.532
p53		1XQH	1.75	1.821
Hsp90a		7LT0	1.70	0.195

## Sheet: Supplementary Table S6
Supplementary Table S6. Trajectory quality metrics of STAT3-protosappanin B complex
Metric	STAT3-protosappanin B
RMSD (Å)	4.1
Mean binding site Cα RMSD (Å)	3.2
Mean ligand RMSD (Å)	3.477
Total conformational clusters	15
Dominant cluster occupancy (%)	56
Top 2 cluster occupancy (%)	86.7
Dominant cluster RMSD (Å)	1.94
Average inter-cluster RMSD (Å)	0.186

## Sheet: Supplementary Table S7
Supplementary Table S7. Quantitative analysis of the FEL for apoprotein and complexes
Parameter	SRC apoprotein	SRC- quercetin	SRC- rhamnetin	SRC- tetraacetylbrazilin	STAT3 apoprotein	STAT3-sappanone B	STAT3-protosappanin B	STAT3-protosappanin C	p53 apoprotein	p53- sappanchalcone	HSP90a apoprotein	HSP90a-protosappanin B
Global minimum (kJ/mol)	0	0	0	0	0	0	0	0	0	0	0	0
Global min. PC1 (nm)	-0.578	1.462	-0.235	-1.052	-1.949	-0.957	-0.85	-0.042	-3.301	-1.981	0.637	-0.283
Global min. PC2 (nm)	-0.041	-1.482	-0.394	2.345	-1.345	2.165	-0.061	-1.101	-0.374	-2.604	0.861	0.268
Number of distinct minima	1	6	2	2	4	10	1	3	5	1	7	2
Global min basin area (nm2)	2.4951	1.1812	1.9538	1.582	0.8107	1.1959	30.0155	0.6748	0.7198	0.7276	0.3092	0.97
Energy barrier (kJ/mol)	no barrier (single basin)	2.64	2.62	2.93	2.65	2.67	no barrier (single basin)	2.71	2.79	no barrier (single basin)	2.97	2.68
Total sampled area (nm2)	21.7429	23.8701	16.2818	24.2125	18.3765	22.7655	30.0155	14.817	24.2347	6.9192	7.9204	6.3688

## Sheet: Supplementary Table S8
Supplementary Table S8. DCCM analysis of residue motion in apoprotein and complexes
Parameter	SRC apoprotein	SRC- quercetin	SRC- rhamnetin	SRC-tetraacetylbrazilin	STAT3 apoprotein	STAT3- sappanone B	STAT3- protosappanin B	STAT3- protosappanin C	p53 apoprotein	p53- sappanchalcone	HSP90α apoprotein	HSP90α- protosappanin B
Mean Cij	0.0013	0.0032	0.0006	0	0.0062	0.0052	0.0123	0.0024	0.0272	0.01	0.0027	0.0031
Maximum Cij	0.9597	0.9703	0.9424	0.9757	0.9489	0.9411	0.9581	0.9475	0.9571	0.9471	0.9566	0.9456
Most correlated pair	Res 429-430	Res 17-18	Res 7-8	Res 44-45	Res 5-6	Res 234-235	Res 232-233	Res 230-231	Res 225-226	Res 247-248	Res 48-49	Res 107-108
Minimum Cij	-0.6894	-0.7029	-0.5397	-0.7249	-0.5815	-0.6049	-0.7041	-0.5535	-0.6404	-0.55	-0.61	-0.6116
Most anticorrelated pair	Res 127-291	Res 38-250	Res 30-167	Res 205-439	Res 56-241	Res 276-325	Res 29-204	Res 132-326	Res 214-248	Res 65-127	Res 81-128	Res 79-124
Strongly correlated pairs (Cij > 0.5)	4521 pairs (4.6%)	5106 pairs (5.2%)	3140 pairs (3.2%)	2150 pairs (2.2%)	1790 pairs (3.3%)	1386 pairs (2.6%)	2955 pairs (5.6%)	1415 pairs (2.6%)	2398 pairs (7.7%)	1407 pairs (4.5%)	1711 pairs (7.9%)	1456 pairs (6.8%)
Strongly anticorrelated pairs (Cij < −0.5)	1028 pairs (1.05%)	1136 pairs (1.17%)	1 pair (0.00%)	300 pairs (0.31%)	34 pairs (0.06%)	12 pairs (0.02%)	1344 pairs (2.49%)	66 pairs (0.12%)	187 pairs (0.60%)	9 pairs (0.03%)	195 pairs (0.91%)	167 pairs (0.78%)

## Sheet: Supplementary Table S9
Supplementary Table S9. Fukui indices of C. sappan active compounds
QUERCETIN								RHAMNETIN								TETRAACETYLBRAZILIN								SAPPANCHALCONE								SAPPANONE B								PROTOSAPPANIN B								PROTOSAPPANIN C
Atom	q(N+1)	q(N)	q(N-1)	f+	f−	f0		Atom	q(N+1)	q(N)	q(N-1)	f+	f−	f0		Atom	q(N+1)	q(N)	q(N-1)	f+	f−	f0		Atom	q(N+1)	q(N)	q(N-1)	f+	f−	f0		Atom	q(N+1)	q(N)	q(N-1)	f+	f−	f0		Atom	q(N+1)	q(N)	q(N-1)	f+	f−	f0		Atom	q(N+1)
O1	-0.117229	-0.090573	-0.054961	-0.026656	-0.035612	-0.086095		O1	-0.113541	-0.08352	-0.06515	0.030021	0.01837	0.0893455		O1	-0.133943	-0.132693	-0.131292	0.00125	0.001401	0.132617		O1	-0.156452	-0.137074	-0.094764	0.019378	0.04231	0.125608		O1	-0.164222	-0.136946	-0.123477	0.027276	0.013469	0.14385		O1	-0.168703	-0.158126	-0.139525	0.010577	0.018601	0.154114		O1	-0.169761
O2	-0.210599	-0.18163	-0.111287	-0.028969	-0.070343	-0.160943		O2	-0.208645	-0.18212	-0.12107	0.026525	0.06105	0.164857		O2	-0.154242	-0.142088	-0.07882	0.012154	0.063268	0.116531		O2	-0.218386	-0.187371	-0.145809	0.031015	0.041562	0.182097		O2	-0.25533	-0.227642	-0.210839	0.027688	0.016803	0.233085		O2	-0.236974	-0.220764	-0.198019	0.01621	0.022745	0.217496		O2	-0.262952
O3	-0.234125	-0.196333	-0.130875	-0.037792	-0.065458	-0.1825		O3	-0.155753	-0.13203	-0.10286	0.023723	0.02917	0.129306		O3	-0.136512	-0.129771	-0.114084	0.006741	0.015687	0.125298		O3	-0.358493	-0.269097	-0.239636	0.089396	0.029461	0.299065		O3	-0.386617	-0.262398	-0.227141	0.124219	0.035257	0.306879		O3	-0.256359	-0.239823	-0.222021	0.016536	0.017802	0.23919		O3	-0.355599
O4	-0.347875	-0.262279	-0.218938	-0.085596	-0.043341	-0.283407		O4	-0.232927	-0.192774	-0.145371	0.040153	0.047403	0.189149		O4	-0.139012	-0.128708	-0.113634	0.010304	0.015074	0.126323		O4	-0.220484	-0.193977	-0.144276	0.026507	0.049701	0.18238		O4	-0.233053	-0.17799	-0.146769	0.055063	0.031221	0.189911		O4	-0.233138	-0.192605	-0.132811	0.040533	0.059794	0.182975		O4	-0.227343
O5	-0.214499	-0.182354	-0.144222	-0.032145	-0.038132	-0.17936		O5	-0.359138	-0.273686	-0.236167	0.085452	0.037519	0.297652		O5	-0.13262	-0.117479	-0.093195	0.015141	0.024284	0.112907		O5	-0.221409	-0.185766	-0.132805	0.035643	0.052961	0.177107		O5	-0.208075	-0.194567	-0.139583	0.013508	0.054984	0.173829		O5	-0.226875	-0.197581	-0.134154	0.029294	0.063427	0.180514		O5	-0.215566
O6	-0.221083	-0.196466	-0.170632	-0.024617	-0.025834	-0.195858		O6	-0.212695	-0.190272	-0.157488	0.022423	0.032784	0.185091		O6	-0.296314	-0.273933	-0.260094	0.022381	0.013839	0.278204		C6	-0.042709	-0.043176	-0.000396	0.000467	0.04278	0.0215525		O6	-0.219604	-0.199252	-0.109701	0.020352	0.089551	0.164653		O6	-0.239546	-0.193544	-0.138297	0.046002	0.055247	0.188922		O6	-0.222408
O7	-0.233944	-0.197741	-0.15968	-0.036203	-0.038061	-0.196812		O7	-0.228973	-0.188776	-0.127556	0.040197	0.06122	0.178264		O7	-0.286861	-0.275326	-0.264911	0.011535	0.010415	0.275886		C7	0.078611	0.100166	0.129731	0.021555	0.029565	0.104171		C7	0.068674	0.076716	0.085447	0.008042	0.008731	0.0770605		C7	0.080061	0.08192	0.087636	0.001859	0.005716	0.0838485		C7	0.069871
C8	-0.067672	-0.058645	-0.038705	-0.009027	-0.01994	-0.0531885		C8	-0.066786	-0.057061	-0.036912	0.009725	0.020149	0.051849		O8	-0.297564	-0.277082	-0.262302	0.020482	0.01478	0.279933		C8	-0.023244	-0.007372	0.029681	0.015872	0.037053	0.0032185		C8	-0.05228	-0.044248	-0.031918	0.008032	0.01233	0.042099		C8	-0.053876	-0.048042	-0.039729	0.005834	0.008313	0.0468025		C8	-0.053697
C9	0.079733	0.092039	0.103106	-0.012306	-0.011067	0.0914195		C9	0.08009	0.094737	0.100776	0.014647	0.006039	0.090433		O9	-0.308722	-0.260702	-0.233309	0.04802	0.027393	0.271015		C9	0.065798	0.14228	0.150194	0.076482	0.007914	0.107996		C9	0.030444	0.044461	0.049803	0.014017	0.005342	0.0401235		C9	0.027748	0.034823	0.043372	0.007075	0.008549	0.03556		C9	-0.009279
C10	0.012135	0.06968	0.117331	-0.057545	-0.047651	0.064733		C10	0.01681	0.08311	0.119087	0.0663	0.035977	0.0679485		C10	0.096574	0.099164	0.100834	0.00259	0.00167	0.098704		C10	-0.043399	-0.027036	-0.012729	0.016363	0.014307	0.028064		C10	0.034453	0.147543	0.152931	0.11309	0.005388	0.093692		C10	-0.031277	-0.006111	0.050924	0.025166	0.057035	0.0098235		C10	0.028852
C11	-0.039372	-0.011887	-0.003293	-0.027485	-0.008594	-0.0213325		C11	-0.034028	-0.019321	0.010367	0.014707	0.029688	0.0118305		C11	-0.023578	-0.012739	-0.006802	0.010839	0.005937	0.01519		C11	-0.10176	-0.079283	-0.057336	0.022477	0.021947	0.079548		C11	-0.077634	-0.048326	-0.026548	0.029308	0.021778	0.052091		C11	0.028321	0.03186	0.034069	0.003539	0.002209	0.031195		C11	-0.034781
C12	0.013276	0.05235	0.116247	-0.039074	-0.063897	0.0647615		C12	0.028234	0.108854	0.122467	0.08062	0.013613	0.0753505		C12	-0.051731	-0.044702	-0.03737	0.007029	0.007332	0.0445505		C12	-0.09251	-0.003102	0.023758	0.089408	0.02686	0.034376		C12	-0.002179	-0.007573	0.058082	0.005394	0.065655	0.0279515		C12	-0.045884	-0.008335	0.036555	0.037549	0.04489	0.0046645		C12	-0.033265
C13	0.048113	0.120246	0.134007	-0.072133	-0.013761	0.09106		C13	0.01732	0.045436	0.11104	0.028116	0.065604	0.06418		C13	-0.023765	-0.001125	0.022619	0.02264	0.023744	0.000573		C13	-0.114884	-0.059698	-0.011808	0.055186	0.04789	0.063346		C13	0.055685	0.096838	0.105599	0.041153	0.008761	0.080642		C13	-0.061369	-0.020332	0.010341	0.041037	0.030673	0.025514		C13	0.064305
C14	0.07571	0.105915	0.143222	-0.030205	-0.037307	0.109466		C14	0.06879	0.105224	0.133661	0.036434	0.028437	0.101225		C14	-0.014438	0.001372	0.032721	0.01581	0.031349	0.0091415		C14	0.05348	0.08973	0.122656	0.03625	0.032926	0.088068		C14	-0.076652	-0.009254	0.00644	0.067398	0.015694	0.035106		C14	0.056249	0.079251	0.104511	0.023002	0.02526	0.08038		C14	-0.078754
C15	-0.110901	-0.086938	-0.008343	-0.023963	-0.078595	-0.059622		C15	-0.11145	-0.084893	-0.032655	0.026557	0.052238	0.0720525		C15	0.032401	0.039388	0.051988	0.006987	0.0126	0.0421945		C15	-0.089083	-0.065162	-0.006604	0.023921	0.058558	0.0478435		C15	-0.067164	-0.064933	-0.038999	0.002231	0.025934	0.0530815		C15	-0.095108	-0.062602	-0.035897	0.032506	0.026705	0.0655025		C15	0.031982
C16	0.059426	0.09584	0.128405	-0.036414	-0.032565	0.0939155		C16	0.057341	0.097734	0.12638	0.040393	0.028646	0.0918605		C16	-0.049652	-0.024341	0.034348	0.025311	0.058689	0.007652		C16	-0.07583	-0.040347	-0.019245	0.035483	0.021102	0.0475375		C16	-0.050673	-0.043999	0.017189	0.006674	0.061188	0.016742		C16	-0.092504	-0.050387	-0.028021	0.042117	0.022366	0.0602625		C16	-0.109397
C17	-0.081431	-0.042163	-0.027155	-0.039268	-0.015008	-0.054293		C17	-0.115709	-0.085965	-0.059931	0.029744	0.026034	0.08782		C17	0.062794	0.078544	0.125297	0.01575	0.046753	0.0940455		C17	-0.075132	-0.039985	0.007492	0.035147	0.047477	0.03382		C17	-0.123218	-0.080385	-0.068542	0.042833	0.011843	0.09588		C17	-0.001451	0.055354	0.118507	0.056805	0.063153	0.058528		C17	0.028797
C18	-0.120119	-0.08958	-0.047223	-0.030539	-0.042357	-0.083671		C18	-0.087744	-0.056028	-0.038255	0.031716	0.017773	0.0629995		C18	-0.090113	-0.037529	-0.025193	0.052584	0.012336	0.057653		C18	0.045028	0.070743	0.110138	0.025715	0.039395	0.077583		C18	-0.097517	-0.056707	-0.01577	0.04081	0.040937	0.0566435		C18	-0.097745	-0.029639	-0.006708	0.068106	0.022931	0.0522265		C18	-0.049191
C19	-0.075017	-0.041373	-0.018502	-0.033644	-0.022871	-0.0467595		C19	-0.075512	-0.040141	-0.00124	0.035371	0.038901	0.038376		C19	-0.093573	-0.037684	-0.017896	0.055889	0.019788	0.0557345		C19	0.014326	0.063844	0.118847	0.049518	0.055003	0.0665865		C19	0.023806	0.099992	0.123329	0.076186	0.023337	0.0735675		C19	0.037673	0.066889	0.118175	0.029216	0.051286	0.077924		C19	0.02942
C20	0.041161	0.0676	0.09079	-0.026439	-0.02319	0.0659755		C20	0.036715	0.059427	0.091501	0.022712	0.032074	0.064108		C20	-0.068897	-0.034757	-0.012693	0.03414	0.022064	0.040795		C20	-0.086718	-0.058513	-0.029758	0.028205	0.028755	0.058238		C20	0.044055	0.054185	0.110812	0.01013	0.056627	0.0774335		C20	-0.128151	-0.077141	-0.049539	0.05101	0.027602	0.088845		C20	-0.09194
C21	-0.075706	-0.041913	-0.015854	-0.033793	-0.026059	-0.04578		C21	-0.075134	-0.047339	-0.012814	0.027795	0.034525	0.043974		C21	0.048405	0.070513	0.108244	0.022108	0.037731	0.0783245		C21	0.010799	0.020178	0.032976	0.009379	0.012798	0.0218875		C21	-0.065619	-0.04939	-0.005816	0.016229	0.043574	0.0357175		C21	-0.095592	-0.058958	-0.016194	0.036634	0.042764	0.055893		C21	-0.090505
C22	0.011622	0.065411	0.106254	-0.053789	-0.040843	0.058938		C22	0.029133	0.077835	0.129945	0.048702	0.05211	0.079539		C22	0.038849	0.071803	0.110737	0.032954	0.038934	0.074793		H22	0.02624	0.036147	0.047842	0.009907	0.011695	0.037041		C22	0.046948	0.066243	0.137155	0.019295	0.070912	0.0920515		C22	0.013325	0.080826	0.126444	0.067501	0.045618	0.0698845		C22	0.045051
H23	0.02547	0.044446	0.075962	-0.018976	-0.031516	0.050716		C23	0.016882	0.028528	0.04014	0.011646	0.011612	0.028511		C23	-0.100161	-0.06208	-0.038164	0.038081	0.023916	0.0691625		H23	0.014677	0.035266	0.056153	0.020589	0.020887	0.035415		H23	0.019461	0.023389	0.039236	0.003928	0.015847	0.0293485		H23	0.008303	0.025107	0.044602	0.016804	0.019495	0.0264525		H23	0.016848
H24	0.02431	0.045422	0.055799	-0.021112	-0.010377	0.0400545		H24	0.023715	0.0443	0.066713	0.020585	0.022413	0.045214		C24	0.220911	0.234695	0.238959	0.013784	0.004264	0.229935		H24	0.006241	0.039107	0.056904	0.032866	0.017797	0.0315725		H24	0.021935	0.032513	0.053256	0.010578	0.020743	0.0375955		H24	0.014195	0.021458	0.033199	0.007263	0.011741	0.023697		H24	0.00812
H25	0.013828	0.038563	0.066667	-0.024735	-0.028104	0.0402475		H25	0.016228	0.038976	0.058732	0.022748	0.019756	0.03748		C25	-0.079201	-0.057712	0.015411	0.021489	0.073123	0.031895		H25	-0.00016	0.028599	0.04266	0.028759	0.014061	0.02125		H25	0.015807	0.033194	0.052108	0.017387	0.018914	0.0339575		H25	0.014815	0.031355	0.048412	0.01654	0.017057	0.0316135		H25	0.012777
H26	0.023136	0.042184	0.053522	-0.019048	-0.011338	0.038329		H26	0.014552	0.029717	0.042838	0.015165	0.013121	0.028695		C26	0.04654	0.081197	0.125174	0.034657	0.043977	0.085857		H26	0.026188	0.046319	0.066151	0.020131	0.019832	0.0461695		H26	0.016238	0.041245	0.04287	0.025007	0.001625	0.029554		H26	0.005884	0.016951	0.026886	0.011067	0.009935	0.016385		H26	0.007678
H27	0.021887	0.048112	0.069187	-0.026225	-0.021075	0.045537		H27	0.016353	0.034245	0.053491	0.017892	0.019246	0.034922		C27	-0.072461	-0.065117	-0.058955	0.007344	0.006162	0.065708		H27	0.019537	0.039702	0.066682	0.020165	0.02698	0.0431095		H27	0.118216	0.135972	0.149901	0.017756	0.013929	0.134058		H27	0.008638	0.015626	0.021665	0.006988	0.006039	0.0151515		H27	0.021628
H28	0.135666	0.152237	0.176403	-0.016571	-0.024166	0.156035		H28	0.022116	0.045136	0.070256	0.02302	0.02512	0.046186		C28	0.222707	0.2312	0.237895	0.008493	0.006695	0.230301		H28	0.019075	0.036969	0.056738	0.017894	0.019769	0.0379065		H28	0.012566	0.0485	0.062738	0.035934	0.014238	0.037652		H28	0.034144	0.034307	0.033572	0.000163	0.000735	0.033858		H28	-0.002126
H29	0.11054	0.124883	0.14248	-0.014343	-0.017597	0.12651		H29	0.130765	0.149731	0.174294	0.018966	0.024563	0.152529		C29	0.216416	0.231714	0.238939	0.015298	0.007225	0.227678		H29	0.012897	0.03641	0.060123	0.023513	0.023713	0.03651		H29	0.02804	0.028152	0.051863	0.000112	0.023711	0.0399515		H29	0.003526	0.030323	0.055263	0.026797	0.02494	0.0293945		H29	0.004235
H30	0.159402	0.177985	0.199813	-0.018583	-0.021828	0.179607		H30	0.114389	0.129134	0.143048	0.014745	0.013914	0.128719		C30	0.193878	0.238346	0.251098	0.044468	0.012752	0.222488		H30	0.02541	0.030536	0.042666	0.005126	0.01213	0.034038		H30	0.028188	0.034148	0.066145	0.00596	0.031997	0.0471665		H30	0.144408	0.154396	0.165976	0.009988	0.01158	0.155192		H30	0.114523
H31	0.14861	0.166941	0.181827	-0.018331	-0.014886	0.165218		H31	0.023185	0.035142	0.047201	0.011957	0.012059	0.035193		C31	-0.070108	-0.063159	-0.056198	0.006949	0.006961	0.063153		H31	0.02294	0.026485	0.033625	0.003545	0.00714	0.0282825		H31	0.004819	0.03827	0.049874	0.033451	0.011604	0.0273465		H31	0.014636	0.039809	0.062309	0.025173	0.0225	0.0384725		H31	0.020763
H32	0.145692	0.17017	0.188796	-0.024478	-0.018626	0.167244		H32	0.029005	0.046144	0.061983	0.017139	0.015839	0.045494		C32	-0.071682	-0.063008	-0.055971	0.008674	0.007037	0.0638265		H32	0.013621	0.035249	0.05592	0.021628	0.020671	0.0347705		H32	0.011575	0.044866	0.066496	0.033291	0.02163	0.0390355		H32	0.002657	0.037521	0.054971	0.034864	0.01745	0.028814		H32	0.020446
								H33	0.023197	0.035149	0.047206	0.011952	0.012057	0.0352015		C33	-0.079062	-0.064371	-0.05518	0.014691	0.009191	0.067121		H33	0.158342	0.175638	0.196152	0.017296	0.020514	0.177247		H33	0.027792	0.042341	0.074822	0.014549	0.032481	0.051307		H33	0.000269	0.034847	0.057402	0.034578	0.022555	0.0288355		H33	0.017019
								H34	0.168118	0.182053	0.200061	0.013935	0.018008	0.184089		H34	0.000772	0.032069	0.049233	0.031297	0.017164	0.0250025		H34	0.146052	0.16196	0.181639	0.015908	0.019679	0.163845		H34	0.150275	0.179307	0.193379	0.029032	0.014072	0.171827		H34	0.127685	0.139527	0.150025	0.011842	0.010498	0.138855		H34	0.14362
								H35	0.145185	0.163404	0.186389	0.018219	0.022985	0.165787		H35	0.018914	0.033644	0.051025	0.01473	0.017381	0.0349695		H35	0.161437	0.181654	0.206463	0.020217	0.024809	0.18395		H35	0.17146	0.176772	0.205361	0.005312	0.028589	0.18841		H35	0.010502	0.040572	0.067687	0.03007	0.027115	0.0390945		H35	0.162331
																H36	0.026654	0.037755	0.046451	0.011101	0.008696	0.0365525										H36	0.149357	0.158914	0.190212	0.009557	0.031298	0.169785		H36	0.14463	0.178162	0.207033	0.033532	0.028871	0.175832		H36	0.158072
																H37	0.016277	0.028517	0.049656	0.01224	0.021139	0.0329665																		H37	0.13992	0.160346	0.18478	0.020426	0.024434	0.16235
																H38	0.028413	0.040959	0.058522	0.012546	0.017563	0.0434675																		H38	0.147	0.172819	0.196685	0.025819	0.023866	0.171843
																H39	0.013415	0.042488	0.056236	0.029073	0.013748	0.0348255
[truncated: 5 more columns]

## Sheet: Supplementary Table S10
Supplementary Table S10. Summary of MD simulation protocol
Parameter	Setting
Software	GROMACS 2023.3
Protein force field	CHARMM27
Ligand force field	CGenFF
Water model	TIP3P
Electrostatics	PME
Cutoff distance	1.2 nm
Simulation box	Dodecahedral
Salt concentration	0.15 M
Energy minimization	50,000 steps
NVT equilibration	100 ps
NPT equilibration	100 ps
Temperature	300 K
Pressure	1 bar
Time step	2 fs
Production MD	100–300 ns
Trajectory saving interval	10 ps
